# Supplementary material for: Reducing assembly complexity of microbial genomes with single-molecule sequencing
Source: Genome Biol. 2013 Sep 13;14(9):R101. doi: 10.1186/gb-2013-14-9-r101 (PMC4053942; doi:10.1186/gb-2013-14-9-r101)
Supplement: Additional file 1 — Repeat Stats. Listing of repeat count and maximum repeat size for all complete genomes. [file gb-2013-14-9-r101-S1.xlsx]

## Sheet: Validation
Genome	Assembly	Asm BP	# CTG	Max CTG	N50	LAP Score	LAP Score (Unmated)	SNPs/indel	FRC Features	BP between SNPs	QV	Accuracy	ALE score
bib_validation_bowtie	asm454	2364704	66	244935	117742	-33240000	-18600000	9	546	262745	54.1953	0.999996	-78290000
bib_validation_bowtie	asm454 +clr	2416022	4	1136477	1052171	-32780000	-18310000	48	581	50333.8	47.0186	0.99998	-86730000
bib_validation_bowtie	spades	2377594	83	346564	222446	-33130000	-18380000	16	611	148600	51.7202	0.999993	-78280000
bib_validation_bowtie	spades_icorn	2377594	83	346564	222446	-33130000	-18380000	10	610	237759	53.7614	0.999996	-78220000
bib_validation_bowtie	msrca	2450835	116	650394	124295	-33400000	-18850000	420	776	5835.32	37.6606	0.999829	-85030000
bib_validation_bowtie	msrca_icorn	2450826	116	650395	124292	-33230000	-18730000	41	770	59776.2	47.7653	0.999983	-81580000
bib_validation_bowtie	miseq +clr	2405662	6	1604061	1604061	-32820000	-18410000	32	508	75176.9	48.7608	0.999987	-82510000
bib_validation_bowtie	ccs +clr	2412391	1	2412391	2412391	-32720000	-18270000	45	505	53608.7	47.2924	0.999981	-81630000
bib_validation_bowtie	clr	2412394	1	2412394	2412394	-32750000	-18280000	46	578	52443.3	47.1969	0.999981	-86110000
bib_validation_bowtie	asm454 +clr +quiver	2413761	4	1136033	1051672	-32700000	-18270000	2	528	1.20688e+06	60.8166	0.999999	-80500000
bib_validation_bowtie	ccs +clr +quiver	2411501	1	2411501	2411501	-32680000	-18240000	0	539	2411501	63.8229	1	-79970000
bib_validation_bowtie	clr +quiver	2411068	1	2411068	2411068	-32680000	-18240000	0	512	2411068	63.8221	1	-80070000
bib_validation_bowtie	miseq +clr +quiver	2402545	6	1603511	1603511	-32800000	-18400000	1	538	2402545	63.8067	1	-80100000
		vs454	65	9.84371	20.4776				QV boost by Quiver		16.6252
		vs MiSeq	83	6.95706	10.8389
ecoliO157_validation_bowtie	asm454	5347050	409	362048	133665	-37340000	-22720000	66	827	81015.9	49.0857	0.999988	-96320000
ecoliO157_validation_bowtie	asm454 +clr	5574718	11	1294431	927828	-37000000	-23050000	417	417	13368.6	41.2609	0.999925	-113300000
ecoliO157_validation_bowtie	msrca	5623727	378	323574	116388	-37520000	-23090000	1661	1203	3385.75	35.2965	0.999705	-104500000
ecoliO157_validation_bowtie	msrca_icorn	5623725	378	323574	116387	-37230000	-22860000	281	1202	20013.3	43.0132	0.99995	-99580000
ecoliO157_validation_bowtie	spades	5433724	413	303943	133641	-36710000	-21810000	63	845	86249.6	49.3576	0.999988	-94320000
ecoliO157_validation_bowtie	spades_icorn	5433737	413	303943	133641	-36700000	-21810000	62	846	87640.9	49.4271	0.999989	-94190000
ecoliO157_validation_bowtie	miseq +clr	5634445	10	3091694	3091694	-36730000	-22820000	194	365	29043.5	44.6305	0.999966	-109100000
ecoliO157_validation_bowtie	clr	5597861	8	4326842	4326842	-36760000	-22890000	68	392	82321.5	49.1551	0.999988	-107400000
ecoliO157_validation_bowtie	asm454 +clr +quiver	5613057	12	1293488	927294	-36660000	-22790000	13	385	431774	56.3526	0.999998	-108100000
ecoliO157_validation_bowtie	miseq +clr +quiver	5624394	10	3089011	3089011	-36630000	-22760000	4	387	1.4061e+06	61.4802	0.999999	-106200000
ecoliO157_validation_bowtie	clr +quiver	5611389	9	4324437	4324437	-36630000	-22760000	0	381	5611389	67.4907	1	-105700000
ecoliO157_validation_bowtie	ref	5594477	3	5498450	5498450	-38160000	-24350000	1282	782	4363.87	36.3987	0.999771	-127800000
		vs454	400	11.9444	32.3528				QV boost by Quiver		18.3356	0.98533
		vs MiSeq	404	14.2278	32.3586
ecoli_validation_bowtie	asm454	4569757	93	326952	117490	-97300000	-59620000	17	439	268809	54.2944	0.999996	-279000000
ecoli_validation_bowtie	asm454 +clr	4649925	1	4649925	4649925	-96550000	-59010000	73	409	63697.6	48.0412	0.999984	-285200000
ecoli_validation_bowtie	msrca	4682452	139	359252	113852	-97950000	-60040000	2008	628	2331.9	33.6771	0.999571	-302400000
ecoli_validation_bowtie	msrca_icorn	4682345	139	359227	113852	-96790000	-59310000	28	612	167227	52.2331	0.999994	-279800000
ecoli_validation_bowtie	spades	4595549	173	285684	132605	-97220000	-59420000	16	518	287222	54.5822	0.999997	-280800000
ecoli_validation_bowtie	spades_icorn	4595559	173	285684	132605	-97220000	-59420000	21	512	218836	53.4012	0.999995	-280700000
ecoli_validation_bowtie	miseq +clr	4647495	2	2367263	2367263	-96470000	-58970000	30	436	154916	51.901	0.999994	-281000000
ecoli_validation_bowtie	ccs +clr	4658252	1	4658252	4658252	-96680000	-59100000	126	434	36970.3	45.6785	0.999973	-295500000
ecoli_validation_bowtie	clr	4658097	1	4658097	4658097	-96430000	-58950000	12	391	388175	55.8903	0.999997	-281100000
ecoli_validation_bowtie	asm454 +clr +quiver	4649004	1	4649004	4649004	-96420000	-58940000	3	420	1549668	61.9024	0.999999	-280200000
ecoli_validation_bowtie	ccs +clr +quiver	4653267	1	4653267	4653267	-96410000	-58940000	3	391	1551089	61.9064	0.999999	-280200000
ecoli_validation_bowtie	miseq +clr +quiver	4647253	2	2367319	2367319	-96420000	-58940000	3	436	1.54908e+06	61.9008	0.999999	-279800000
ecoli_validation_bowtie	clr +quiver	4653486	1	4653486	4653486	-96410000	-58940000	3	380	1551162	61.9066	0.999999	-280200000
ecoli_validation_bowtie	ref	4639675	1	4639675	4639675	-96460000	-58970000	4	377	1.15992e+06	60.6443	0.999999	-279800000
		vs454	92	14.2329	39.6075				QV boost by Quiver		6.0163	0.749752
		vs MiSeq	138	12.9542	40.8731
ft_validation_bowtie	asm454	1655657	326	33039	7316	-13310000	-6591000	28	894	59130.6	47.7181	0.999983	-64490000
ft_validation_bowtie	asm454 +clr	1869617	15	509816	202265	-13300000	-5941000	49	1025	38155.4	45.8156	0.999974	-65370000
ft_validation_bowtie	spades	1825374	130	87866	24065	-13300000	-5894000	0	998	1825374	62.6135	0.999999	-65220000
ft_validation_bowtie	spades_icorn	1825374	130	87866	24065	-13300000	-5894000	0	1000	1825374	62.6135	0.999999	-65220000
ft_validation_bowtie	msrca	1855425	124	88164	24339	-13300000	-5828000	191	1000	9714.27	39.8741	0.999897	-65330000
ft_validation_bowtie	msrca_icorn	1855425	124	88164	24339	-13300000	-5828000	184	1000	10083.8	40.0363	0.999901	-65330000
ft_validation_bowtie	miseq +clr	1881554	10	756454	357519	-13300000	-5811000	8	1044	235194	53.7143	0.999996	-65400000
ft_validation_bowtie	clr	1834411	8	572489	401766	-13310000	-6009000	38	1013	48274	46.8371	0.999979	-65220000
ft_validation_bowtie	clrAll	1883423	3	902831	575573	-13300000	-5811000	17	1031	110790	50.445	0.999991	-65410000
ft_validation_bowtie	asm454 +clr +quiver	1863947	15	508939	201203	-13300000	-5907000	0	1032	1863947	62.7043	0.999999	-65330000
ft_validation_bowtie	miseq +clr +quiver	1879071	10	755921	357518	-13300000	-5808000	0	1047	1879071	62.7394	0.999999	-65390000
ft_validation_bowtie	clr +quiver	1828135	8	571459	401731	-13300000	-5991000	0	1027	1828135	62.6201	0.999999	-65170000
ft_validation_bowtie	clrAll +quiver	1877407	3	899925	573021	-13300000	-5805000	0	1035	1877407	62.7356	0.999999	-65380000
ft_validation_bowtie	ref	1895727	1	1895727	1895727	-13300000	-5832000	113	1030	16776.3	42.247	0.99994	-65460000
		vs454	323	27.2383	78.3244				QV boost by Quiver		12.2906	0.940988
		vs MiSeq	127	10.242	23.8114
manhemia_validation_bowtie	msrca	2721965	89	296587	84094	-33310000	-28100000	372	1192	7317.11	38.6434	0.999863	-196600000
manhemia_validation_bowtie	msrca_icorn	2721965	89	296584	84094	-33250000	-28050000	47	1187	57914.1	47.6278	0.999983	-196600000
manhemia_validation_bowtie	spades	2670654	141	291377	96824	-33280000	-27950000	20	1196	133533	51.2559	0.999993	-196400000
manhemia_validation_bowtie	spades_icorn	2670656	141	291377	96824	-33280000	-27950000	20	1197	133533	51.2559	0.999993	-196400000
manhemia_validation_bowtie	miseq +clr	2714388	1	2714388	2714388	-33140000	-27940000	9	1048	301599	54.7943	0.999997	-196600000
manhemia_validation_bowtie	ccs +clr	2744243	2	2690006	2690006	-33110000	-27880000	34	1061	80713	49.0694	0.999988	-196800000
manhemia_validation_bowtie	clr	2738709	1	2738709	2738709	-33090000	-27870000	5	1013	547742	57.3858	0.999998	-196800000
manhemia_validation_bowtie	miseq +clr +quiver	2712467	1	2712467	2712467	-33130000	-27930000	0	1022	2712467	64.3336	1	-196700000
manhemia_validation_bowtie	ccs +clr +quiver	2739949	2	2686992	2686992	-33090000	-27870000	0	1071	2739949	64.3774	1	-196800000
manhemia_validation_bowtie	clr +quiver	2736037	1	2736037	2736037	-33090000	-27870000	0	1035	2736037	64.3712	1	-196800000
		vs MiSeq	140	9.39002	32.5355				QV boost by Quiver		6.98546
salm_validation_bowtie	asm454	5005089	172	527123	372513	-22540000	-18650000	39	747	128336	51.0835	0.999992	-128500000
salm_validation_bowtie	asm454 +clr	5038327	3	4097523	4097523	-22420000	-18420000	147	835	34274.3	45.3497	0.999971	-128600000
salm_validation_bowtie	spades	4992935	135	544290	154187	-22470000	-18500000	25	746	199717	53.0042	0.999995	-128400000
salm_validation_bowtie	spades_icorn	4992935	135	544290	154187	-22470000	-18500000	28	746	178319	52.512	0.999994	-128400000
salm_validation_bowtie	msrca	5187266	114	627773	195780	-22450000	-18430000	441	807	11762.5	40.705	0.999915	-129200000
salm_validation_bowtie	msrca_icorn	5187269	114	627774	195780	-22440000	-18430000	360	806	14409.1	41.5864	0.999931	-129200000
salm_validation_bowtie	miseq +clr	5032630	2	4922995	4922995	-22390000	-18400000	33	672	152504	51.8328	0.999993	-128600000
salm_validation_bowtie	ccs +clr	5034725	2	4923125	4923125	-22400000	-18400000	88	660	57212.8	47.5749	0.999983	-128600000
salm_validation_bowtie	clr	5032553	2	4920978	4920978	-22400000	-18410000	30	735	167752	52.2467	0.999994	-128600000
salm_validation_bowtie	asm454 +clr +quiver	5034500	3	4095943	4095943	-22380000	-18390000	2	657	2517250	64.0093	1	-128600000
salm_validation_bowtie	ccs +clr +quiver	5030885	2	4921886	4921886	-22380000	-18390000	2	659	2.51544e+06	64.0061	1	-128600000
salm_validation_bowtie	miseq +clr +quiver	5027784	2	4918796	4918796	-22380000	-18390000	2	669	2513892	64.0035	1	-128500000
salm_validation_bowtie	clr +quiver	5029197	2	4919684	4919684	-22380000	-18390000	2	671	2.5146e+06	64.0047	1	-128600000
salm_validation_bowtie	ref	5007719	3	4827641	4827641	-22550000	-18730000	20	608	250386	53.9861	0.999996	-128500000
		vs454	170	9.33309	13.2067				QV boost by Quiver		11.758
		vs MiSeq	112	7.83671	25.1286
		total vs 454	210	14.5185	36.7938		Average #SNPs 454	31.8	Average 454		51.2754	0.999993
		total vs miseq	167.333	10.268	27.591				Average 454 + CLR		45.4972	0.999972
		total vs all		12.2	31.7741		Average #SNPs MiSeq	24.3333	Average MiSeq Lowest SNPs		54.0958	0.999996
		average # contigs 454	213.2				Average #SNPS MiSeq Lap	84.5	Average MiSeq Best LAP		51.2082	0.999992
		average # contigs miseq	161.333						Average MiSeq +CLR		50.9389	0.999992
		average # contigs all	184.909						Average CCS + CLR		48.5717	0.999986
							Average #SNPs CLR	30.8571	Average CLR		51.3081	0.999993
							Average #SNPs Quiver	0.714286	Average CLR +Quiver		63.8501	1
									Boost by Quiver vs CLR		12.0019
									Average All w/CLR		49.1769	0.999988
									Average All w/CLR +Quiver		62.9597	0.999999
