# Supplementary material for: Reducing assembly complexity of microbial genomes with single-molecule sequencing
Source: Genome Biol. 2013 Sep 13;14(9):R101. doi: 10.1186/gb-2013-14-9-r101 (PMC4053942; doi:10.1186/gb-2013-14-9-r101)
Supplement: Additional file 3 — ValidationResults. Reference-free assembly validation. The columns are as described in Table 2 with the addition of the max contig, unmated LAP score, FRC feature count, and ALE scores. [file gb-2013-14-9-r101-S3.xlsx]

## Sheet: Sheet1
Simulation Name	# Repeats	Max Repeat Size	Genome Size	Taxonomy
sim_1	13	5936	2905187	Bacteria;Firmicutes;Bacilli;Bacillales;Listeriaceae;Listeria;Listeria monocytogenes;Listeria monocytogenes serotype 4b str. F2365;
sim_10	4	774	1267197	Bacteria;Proteobacteria;Alphaproteobacteria;Rickettsiales;Rickettsiaceae;Rickettsia;Rickettsia rickettsii;Rickettsia rickettsii str. Arizona;
sim_100	55	3314	2311212	Bacteria;Deinococcus-Thermus;Deinococci;Thermales;Thermaceae;Thermus;Thermus thermophilus;Thermus thermophilus JL-18;
sim_1000	30	3333	2401329	Bacteria;Deinococcus-Thermus;Deinococci;Thermales;Thermaceae;Thermus;Thermus oshimai;Thermus oshimai JL-2;
sim_1001	27	25710	977612	Bacteria;Tenericutes;Mollicutes;Mycoplasmatales;Mycoplasmataceae;Mycoplasma;Mycoplasma gallisepticum;Mycoplasma gallisepticum str. F;
sim_1002	177	15742	4719581	Bacteria;Proteobacteria;Alphaproteobacteria;Magnetococcales;Magnetococcaceae;Magnetococcus;Magnetococcus marinus;Magnetococcus marinus MC-1;
sim_1003	42	36562	2530683	Bacteria;Actinobacteria;Actinobacteria;Actinomycetales;Corynebacteriaceae;Corynebacterium;Corynebacterium diphtheriae;Corynebacterium diphtheriae PW8;
sim_1004	33	5603	4306142	Bacteria;Proteobacteria;Gammaproteobacteria;Alteromonadales;Shewanellaceae;Shewanella;Shewanella amazonensis;Shewanella amazonensis SB2B;
sim_1005	25	3805	1684038	Bacteria;Proteobacteria;Epsilonproteobacteria;Campylobacterales;Helicobacteraceae;Helicobacter;Helicobacter pylori;Helicobacter pylori P12;
sim_1006	58	4850	1854197	Archaea;Euryarchaeota;Methanococci;Methanococcales;Methanocaldococcaceae;Methanotorris;Methanotorris igneus;Methanotorris igneus Kol 5;
sim_1007	38	2753	837480	Bacteria;Tenericutes;Mollicutes;Mycoplasmatales;Mycoplasmataceae;Mycoplasma;Mycoplasma hyorhinis;Mycoplasma hyorhinis GDL-1;
sim_1008	23	4254	1675918	Bacteria;Proteobacteria;Epsilonproteobacteria;Campylobacterales;Helicobacteraceae;Helicobacter;Helicobacter pylori;Helicobacter pylori India7 (Helicobacter pylori Ind7);
sim_1009	8	5957	1932693	Bacteria;Actinobacteria;Actinobacteria;Bifidobacteriales;Bifidobacteriaceae;Bifidobacterium;Bifidobacterium animalis;Bifidobacterium animalis subsp. animalis ATCC 25527;
sim_101	36	10467	1667883	Bacteria;Proteobacteria;Epsilonproteobacteria;Campylobacterales;Helicobacteraceae;Helicobacter;Helicobacter pylori;Helicobacter pylori Rif1;
sim_1010	169	10405	6960392	Bacteria;Cyanobacteria;Cyanobacteria (class);Nostocales;Rivulariaceae;Calothrix;Calothrix parietina;Calothrix sp. PCC 6303;
sim_1011	50	2611	5409696	Bacteria;Actinobacteria;Actinobacteria;Actinomycetales;Mycobacteriaceae;Mycobacterium;Mycobacterium intracellulare;Mycobacterium intracellulare MOTT-02;
sim_1012	2	537	1936063	Archaea;Crenarchaeota;Thermoprotei;Thermoproteales;Thermoproteaceae;Thermoproteus;Thermoproteus uzoniensis;Thermoproteus uzoniensis 768-20;
sim_1013	65	5503	3855671	Bacteria;Spirochaetes;Spirochaetia;Spirochaetales;Spirochaetaceae;Treponema;Treponema azotonutricium;Treponema azotonutricium ZAS-9;
sim_1014	24	2508	3373713	Bacteria;Proteobacteria;Alphaproteobacteria;Sphingomonadales;Sphingomonadaceae;Sphingopyxis;Sphingopyxis alaskensis;Sphingopyxis alaskensis RB2256;
sim_1015	15	1904	811088	Bacteria;Tenericutes;Mollicutes;Mycoplasmatales;Mycoplasmataceae;Mycoplasma;Mycoplasma pneumoniae;Mycoplasma pneumoniae FH;
sim_1016	8	5543	2264603	Bacteria;Actinobacteria;Actinobacteria;Actinomycetales;Micrococcaceae;Rothia;Rothia mucilaginosa;Rothia mucilaginosa DY-18;
sim_1017	69	9284	4048735	Bacteria;Proteobacteria;Gammaproteobacteria;Pseudomonadales;Moraxellaceae;Acinetobacter;Acinetobacter baumannii;Acinetobacter baumannii AYE;
sim_1018	88	5193	4986817	Bacteria;Cyanobacteria;Cyanobacteria (class);Pleurocapsales;Pleurocapsales (family);Pleurocapsa;Pleurocapsa minor;Pleurocapsa sp. PCC 7327;
sim_1019	142	6289	3402093	Bacteria;Proteobacteria;Alphaproteobacteria;Rhizobiales;Bradyrhizobiaceae;Nitrobacter;Nitrobacter winogradskyi;Nitrobacter winogradskyi Nb-255;
sim_102	11	5925	2840185	Bacteria;Firmicutes;Bacilli;Bacillales;Listeriaceae;Listeria;Listeria monocytogenes;Listeria monocytogenes SLCC2376;
sim_1020	20	5564	1993560	Bacteria;Firmicutes;Bacilli;Lactobacillales;Lactobacillaceae;Lactobacillus;Lactobacillus acidophilus;Lactobacillus acidophilus NCFM;
sim_1021	27	3332	2355186	Bacteria;Deinococcus-Thermus;Deinococci;Thermales;Thermaceae;Thermus;Thermus scotoductus;Thermus scotoductus SA-01;
sim_1022	65	7766	2167264	Bacteria;Firmicutes;Bacilli;Lactobacillales;Streptococcaceae;Streptococcus;Streptococcus equi;Streptococcus equi subsp. zooepidemicus ATCC 35246;
sim_1023	18	5462	3109342	Bacteria;Firmicutes;Bacilli;Bacillales;Listeriaceae;Listeria;Listeria monocytogenes;Listeria monocytogenes 08-5578;
sim_1024	159	10322	1482455	Bacteria;Proteobacteria;Alphaproteobacteria;Rickettsiales;Anaplasmataceae;Wolbachia;Wolbachia endosymbiont of Culex quinquefasciatus;Wolbachia endosymbiont of Culex quinquefasciatus Pel;
sim_1025	47	5537	5974109	Bacteria;Proteobacteria;Gammaproteobacteria;Enterobacteriales;Enterobacteriaceae;Klebsiella;Klebsiella oxytoca;Klebsiella oxytoca KCTC 1686;
sim_1026	60	7011	5205777	Bacteria;Proteobacteria;Alphaproteobacteria;Rhizobiales;Brucellaceae;Ochrobactrum;Ochrobactrum anthropi;Ochrobactrum anthropi ATCC 49188;
sim_1027	76	6057	2151145	Bacteria;Firmicutes;Bacilli;Lactobacillales;Streptococcaceae;Streptococcus;Streptococcus dysgalactiae;Streptococcus dysgalactiae subsp. equisimilis RE378;
sim_1028	6	4967	793224	Bacteria;Tenericutes;Mollicutes;Entomoplasmatales;Entomoplasmataceae;Mesoplasma;Mesoplasma florum;Mesoplasma florum L1;
sim_1029	23	5574	1780517	Bacteria;Firmicutes;Bacilli;Lactobacillales;Leuconostocaceae;Oenococcus;Oenococcus oeni;Oenococcus oeni PSU-1;
sim_103	65	4153	2501097	Bacteria;Actinobacteria;Actinobacteria;Actinomycetales;Micrococcaceae;Micrococcus;Micrococcus luteus;Micrococcus luteus NCTC 2665;
sim_1030	14	3673	1148570	Bacteria;Elusimicrobia;Elusimicrobia (class);Elusimicrobia (order);Elusimicrobia (family);Elusimicrobia (genus);uncultured Termite group 1 bacterium;uncultured Termite group 1 bacterium phylotype Rs-D17;
sim_1031	45	10442	6601757	Bacteria;Proteobacteria;Gammaproteobacteria;Pseudomonadales;Pseudomonadaceae;Pseudomonas;Pseudomonas aeruginosa;Pseudomonas aeruginosa LESB58;
sim_1032	30	6124	7359146	Bacteria;Proteobacteria;Betaproteobacteria;Burkholderiales;Alcaligenaceae;Achromobacter;Achromobacter xylosoxidans;Achromobacter xylosoxidans A8;
sim_1033	18	5764	2272954	Bacteria;Bacteroidetes;Flavobacteriia;Flavobacteriales;Flavobacteriaceae;Weeksella;Weeksella virosa;Weeksella virosa DSM 16922;
sim_1034	19	8835	1636125	Bacteria;Proteobacteria;Epsilonproteobacteria;Campylobacterales;Helicobacteraceae;Helicobacter;Helicobacter pylori;Helicobacter pylori Aklavik117;
sim_1035	58	12198	2763181	Bacteria;Chlorobi;Chlorobia;Chlorobiales;Chlorobiaceae;Chlorobium;Chlorobium limicola;Chlorobium limicola DSM 245;
sim_1036	1	1	632588	Bacteria;Bacteroidetes;Flavobacteriia;Flavobacteriales;Blattabacteriaceae;Blattabacterium;Blattabacterium sp. (Blaberus giganteus);Blattabacterium sp. (Blaberus giganteus);
sim_1037	40	5769	5521712	Bacteria;Bacteroidetes;Flavobacteriia;Flavobacteriales;Flavobacteriaceae;Zobellia;Zobellia galactanivorans;Zobellia galactanivorans;
sim_1038	62	2325	1686510	Bacteria;Chloroflexi;Dehalococcoidetes;Dehalococcoidetes (order);Dehalococcoidetes (family);Dehalogenimonas;Dehalogenimonas lykanthroporepellens;Dehalogenimonas lykanthroporepellens BL-DC-9;
sim_1039	28	5602	2957635	Archaea;Euryarchaeota;Methanomicrobia;Methanocellales;Methanocellaceae;Methanocella;Methanocella paludicola;Methanocella paludicola SANAE;
sim_104	10	3598	2439291	Bacteria;Deinococcus-Thermus;Deinococci;Thermales;Thermaceae;Oceanithermus;Oceanithermus profundus;Oceanithermus profundus DSM 14977;
sim_1040	37	5822	2127839	Bacteria;Firmicutes;Bacilli;Lactobacillales;Streptococcaceae;Streptococcus;Streptococcus agalactiae;Streptococcus agalactiae A909;
sim_1041	6	4907	877438	Bacteria;Tenericutes;Mollicutes;Mycoplasmatales;Mycoplasmataceae;Mycoplasma;Mycoplasma agalactiae;Mycoplasma agalactiae PG2;
sim_1042	22	12750	965525	Bacteria;Tenericutes;Mollicutes;Mycoplasmatales;Mycoplasmataceae;Mycoplasma;Mycoplasma gallisepticum;Mycoplasma gallisepticum NY01_2001.047-5-1P;
sim_1043	11	31027	1469720	Bacteria;Chloroflexi;Dehalococcoidetes;Dehalococcoidales;Dehalococcoidaceae;Dehalococcoides;Dehalococcoides mccartyi;Dehalococcoides ethenogenes 195;
sim_1044	22	4558	1680029	Bacteria;Proteobacteria;Epsilonproteobacteria;Campylobacterales;Helicobacteraceae;Helicobacter;Helicobacter pylori;Helicobacter pylori B8;
sim_1045	18	5458	2406157	Bacteria;Nitrospirae;Nitrospira;Nitrospirales;Nitrospiraceae;Leptospirillum;Leptospirillum ferriphilum;Leptospirillum ferriphilum ML-04;
sim_1046	25	3735	1660685	Bacteria;Proteobacteria;Epsilonproteobacteria;Campylobacterales;Helicobacteraceae;Helicobacter;Helicobacter pylori;Helicobacter pylori PeCan18;
sim_1047	45	5747	5419036	Bacteria;Firmicutes;Bacilli;Bacillales;Bacillaceae;Bacillus;Bacillus cereus;Bacillus cereus B4264;
sim_1048	67	6744	6048425	Bacteria;Actinobacteria;Actinobacteria;Actinomycetales;Mycobacteriaceae;Mycobacterium;Mycobacterium sp. JLS;Mycobacterium sp. JLS;
sim_1049	16	10580	1595604	Bacteria;Proteobacteria;Epsilonproteobacteria;Campylobacterales;Helicobacteraceae;Helicobacter;Helicobacter pylori;Helicobacter pylori v225d;
sim_105	6	772	3452554	Bacteria;Proteobacteria;Gammaproteobacteria;Xanthomonadales;Xanthomonadaceae;Pseudoxanthomonas;Pseudoxanthomonas spadix;Pseudoxanthomonas spadix BD-a59;
sim_1050	17	5358	4971461	Bacteria;Proteobacteria;Gammaproteobacteria;Enterobacteriales;Enterobacteriaceae;Escherichia;Escherichia coli;Escherichia coli NA114;
sim_1051	88	10552	4059653	Bacteria;Bacteroidetes;Cytophagia;Cytophagales;Cytophagaceae;Leadbetterella;Leadbetterella byssophila;Leadbetterella byssophila DSM 17132;
sim_1052	16	5796	2708355	Bacteria;Proteobacteria;Alphaproteobacteria;Rhodospirillales;Acetobacteraceae;Granulibacter;Granulibacter bethesdensis;Granulibacter bethesdensis CGDNIH1;
sim_1053	56	5172	4159517	Bacteria;Firmicutes;Clostridia;Clostridiales;Peptostreptococcaceae;Peptostreptococcaceae (genus);[Clostridium] difficile;Clostridium difficile CF5;
sim_1054	70	5361	3571103	Bacteria;Cyanobacteria;Cyanobacteria (class);Chroococcales;Chroococcales (family);Synechocystis;Synechocystis sp. PCC 6803;Synechocystis sp. PCC 6803;
sim_1055	40	5846	3996761	Bacteria;Proteobacteria;Gammaproteobacteria;Pseudomonadales;Moraxellaceae;Acinetobacter;Acinetobacter baumannii;Acinetobacter baumannii ACICU;
sim_1056	41	5912	5885710	Bacteria;Actinobacteria;Actinobacteria;Actinomycetales;Gordoniaceae;Gordonia;Gordonia sp. KTR9;Gordonia sp. KTR9;
sim_1057	51	6311	4970096	Bacteria;Proteobacteria;Gammaproteobacteria;Enterobacteriales;Enterobacteriaceae;Salmonella;Salmonella enterica;Salmonella enterica subsp. enterica serovar Typhimurium str. 798;
sim_1058	26	21297	4530777	Bacteria;Proteobacteria;Gammaproteobacteria;Enterobacteriales;Enterobacteriaceae;Cronobacter;Cronobacter sakazakii;Cronobacter sakazakii ATCC BAA-894;
sim_1059	76	6797	2406232	Archaea;Euryarchaeota;Methanomicrobia;Methanosarcinales;Methanosarcinaceae;Methanohalobium;Methanohalobium evestigatum;Methanohalobium evestigatum Z-7303;
sim_106	101	6805	2892255	Bacteria;Firmicutes;Clostridia;Clostridiales;Peptococcaceae;Desulfotomaculum;Desulfotomaculum carboxydivorans;Desulfotomaculum carboxydivorans CO-1-SRB;
sim_1060	30	6073	4956672	Bacteria;Actinobacteria;Actinobacteria;Actinomycetales;Kineosporiaceae;Kineococcus;Kineococcus radiotolerans;Kineococcus radiotolerans SRS30216;
sim_1061	201	4736	3783444	Bacteria;Proteobacteria;Betaproteobacteria;Nitrosomonadales;Nitrosomonadaceae;Nitrosomonas;Nitrosomonas sp. Is79A3;Nitrosomonas sp. Is79A3;
sim_1062	14	4216	1610830	Bacteria;Proteobacteria;Epsilonproteobacteria;Campylobacterales;Helicobacteraceae;Helicobacter;Helicobacter pylori;Helicobacter pylori SNT49;
sim_1063	66	5644	1831949	Bacteria;Firmicutes;Bacilli;Lactobacillales;Streptococcaceae;Streptococcus;Streptococcus thermophilus;Streptococcus thermophilus ND03;
sim_1064	13	1648	1500577	Bacteria;Aquificae;Aquificae;Aquificales;Aquificaceae;Thermocrinis;Thermocrinis albus;Thermocrinis albus DSM 14484;
sim_1065	8	1773	1528893	Bacteria;Spirochaetes;Spirochaetia;Spirochaetales;Spirochaetaceae;Borrelia;Borrelia crocidurae;Borrelia crocidurae str. Achema;
sim_1066	34	7555	2407578	Bacteria;Proteobacteria;Gammaproteobacteria;Pasteurellales;Pasteurellaceae;Pasteurella;Pasteurella multocida;Pasteurella multocida subsp. multocida str. HN06;
sim_1067	17	6068	2546541	Archaea;Euryarchaeota;Methanobacteria;Methanobacteriales;Methanobacteriaceae;Methanobacterium;Methanobacterium sp. SWAN-1;Methanobacterium sp. SWAN-1;
sim_1068	55	5954	6226409	Bacteria;Bacteroidetes;Sphingobacteriia;Sphingobacteriales;Sphingobacteriaceae;Sphingobacterium;Sphingobacterium sp. 21;Sphingobacterium sp. 21;
sim_1069	69	37663	1856951	Bacteria;Firmicutes;Bacilli;Lactobacillales;Lactobacillaceae;Lactobacillus;Lactobacillus delbrueckii;Lactobacillus delbrueckii subsp. bulgaricus ATCC BAA-365;
sim_107	10	6039	2489623	Bacteria;Actinobacteria;Actinobacteria;Actinomycetales;Propionibacteriaceae;Propionibacterium;Propionibacterium acnes;Propionibacterium acnes TypeIA2 P.acn33;
sim_1070	1	1	1106197	Bacteria;Chlamydiae;Chlamydiia;Chlamydiales;Chlamydiaceae;Chlamydia;Chlamydia pecorum;Chlamydophila pecorum E58 (Chlamydia pecorum E58);
sim_1071	37	5774	4602594	Bacteria;Proteobacteria;Gammaproteobacteria;Alteromonadales;Shewanellaceae;Shewanella;Shewanella loihica;Shewanella loihica PV-4;
sim_1072	54	5397	3100313	Bacteria;Firmicutes;Bacilli;Lactobacillales;Enterococcaceae;Enterococcus;Enterococcus faecalis;Enterococcus faecalis 62;
sim_1073	144	5431	4196595	Bacteria;Bacteroidetes;Cytophagia;Cytophagales;Cyclobacteriaceae;Belliella;Belliella baltica;Belliella baltica DSM 15883;
sim_1074	4	715	1278471	Bacteria;Proteobacteria;Alphaproteobacteria;Rickettsiales;Rickettsiaceae;Rickettsia;Rickettsia heilongjiangensis;Rickettsia heilongjiangensis 054;
sim_1075	23	5905	3696649	Bacteria;Proteobacteria;Gammaproteobacteria;Oceanospirillales;Halomonadaceae;Chromohalobacter;Chromohalobacter salexigens;Chromohalobacter salexigens DSM 3043;
sim_1076	16	10923	2061413	Bacteria;Proteobacteria;Alphaproteobacteria;Sphingomonadales;Sphingomonadaceae;Zymomonas;Zymomonas mobilis;Zymomonas mobilis subsp. pomaceae ATCC 29192;
sim_1077	104	5706	8739048	Bacteria;Firmicutes;Bacilli;Bacillales;Paenibacillaceae;Paenibacillus;Paenibacillus mucilaginosus;Paenibacillus mucilaginosus 3016;
sim_1078	26	6159	2095698	Bacteria;Firmicutes;Bacilli;Lactobacillales;Streptococcaceae;Streptococcus;Streptococcus suis;Streptococcus suis 98HAH33;
sim_1079	30	10980	4242774	Bacteria;Firmicutes;Bacilli;Bacillales;Bacillaceae;Bacillus;Bacillus amyloliquefaciens;Bacillus amyloliquefaciens subsp. plantarum YAU B9601-Y2;
sim_108	48	6829	3008576	Bacteria;Firmicutes;Clostridia;Clostridiales;Ruminococcaceae;Ethanoligenens;Ethanoligenens harbinense;Ethanoligenens harbinense YUAN-3;
sim_1080	2	2906	1248550	Bacteria;Chlamydiae;Chlamydiia;Chlamydiales;Chlamydiaceae;Chlamydia;Chlamydia pneumoniae;Chlamydophila pneumoniae LPCoLN (Chlamydia pneumoniae LPCoLN);
sim_1081	15	6087	1635252	Bacteria;Proteobacteria;Epsilonproteobacteria;Campylobacterales;Campylobacteraceae;Campylobacter;Campylobacter jejuni;Campylobacter jejuni subsp. jejuni PT14;
sim_1082	163	83543	5620522	Bacteria;Proteobacteria;Gammaproteobacteria;Enterobacteriales;Enterobacteriaceae;Escherichia;Escherichia coli;Escherichia coli O157:H7 str. EDL933;
sim_1083	213	6887	4658411	Bacteria;Proteobacteria;Gammaproteobacteria;Enterobacteriales;Enterobacteriaceae;Yersinia;Yersinia pestis;Yersinia pestis A1122;
sim_1084	90	2623	2522992	Archaea;Crenarchaeota;Thermoprotei;Sulfolobales;Sulfolobaceae;Sulfolobus;Sulfolobus islandicus;Sulfolobus islandicus REY15A;
sim_1085	106	5244	7211789	Bacteria;Cyanobacteria;Cyanobacteria (class);Nostocales;Nostocaceae;Nostoc;Nostoc sp. PCC 7120;Nostoc sp. PCC 7120 (Anabaena sp. PCC 7120);
sim_1086	202	2465	2668974	Archaea;Crenarchaeota;Thermoprotei;Sulfolobales;Sulfolobaceae;Sulfolobus;Sulfolobus solfataricus;Sulfolobus solfataricus 98_2;
sim_1087	137	29388	1886888	Bacteria;Proteobacteria;Gammaproteobacteria;Thiotrichales;Francisellaceae;Francisella;Francisella tularensis;Francisella tularensis subsp. holarctica F92;
sim_1088	35	26511	1931012	Bacteria;Firmicutes;Clostridia;Clostridiales;Peptostreptococcaceae;Filifactor;Filifactor alocis;Filifactor alocis ATCC 35896;
sim_1089	2	1978	1181356	Bacteria;Chlamydiae;Chlamydiia;Chlamydiales;Chlamydiaceae;Chlamydophila;Chlamydophila caviae;Chlamydophila caviae GPIC;
sim_109	131	5806	2269156	Bacteria;Proteobacteria;Gammaproteobacteria;Pasteurellales;Pasteurellaceae;Haemophilus;Haemophilus parasuis;Haemophilus parasuis SH0165;
sim_1090	20	5521	7121665	Bacteria;Firmicutes;Bacilli;Bacillales;Paenibacillaceae;Paenibacillus;Paenibacillus sp. Y412MC10;Paenibacillus sp. Y412MC10;
sim_1091	73	5942	5396476	Bacteria;Proteobacteria;Gammaproteobacteria;Alteromonadales;Shewanellaceae;Shewanella;Shewanella piezotolerans;Shewanella piezotolerans WP3;
sim_1092	114	5385	5262222	Bacteria;Firmicutes;Clostridia;Clostridiales;Clostridiaceae;Clostridium;Clostridium cellulovorans;Clostridium cellulovorans 743B;
sim_1093	37	5765	5452646	Bacteria;Proteobacteria;Gammaproteobacteria;Vibrionales;Vibrionaceae;Vibrio;Vibrio sp. EJY3;Vibrio sp. EJY3;
sim_1094	60	10927	3018238	Bacteria;Chlorobi;Chlorobia;Chlorobiales;Chlorobiaceae;Pelodictyon;Pelodictyon phaeoclathratiforme;Pelodictyon phaeoclathratiforme BU-1;
sim_1095	22	5082	3937511	Bacteria;Firmicutes;Bacilli;Bacillales;Bacillaceae;Bacillus;Bacillus amyloliquefaciens;Bacillus amyloliquefaciens TA208;
sim_1096	74	2488	2936195	Bacteria;Firmicutes;Clostridia;Clostridiales;Syntrophomonadaceae;Syntrophomonas;Syntrophomonas wolfei;Syntrophomonas wolfei subsp. wolfei str. Goettingen;
sim_1097	120	5909	5051681	Bacteria;Proteobacteria;Gammaproteobacteria;Methylococcales;Methylococcaceae;Methylomonas;Methylomonas methanica;Methylomonas methanica MC09;
sim_1098	26	5407	4268675	Bacteria;Proteobacteria;Gammaproteobacteria;Enterobacteriales;Enterobacteriaceae;Cronobacter;Cronobacter sakazakii;Cronobacter sakazakii ES15;
sim_1099	28	5269	4222597	Bacteria;Firmicutes;Bacilli;Bacillales;Bacillaceae;Bacillus;Bacillus licheniformis;Bacillus licheniformis DSM 13 = ATCC 14580;
sim_11	19	5877	3424307	Bacteria;Proteobacteria;Betaproteobacteria;Burkholderiales;Oxalobacteraceae;Herminiimonas;Herminiimonas arsenicoxydans;Herminiimonas arsenicoxydans;
sim_110	39	5585	6078430	Bacteria;Proteobacteria;Gammaproteobacteria;Pseudomonadales;Pseudomonadaceae;Pseudomonas;Pseudomonas putida;Pseudomonas putida GB-1;
sim_1100	91	33439	1893886	Bacteria;Proteobacteria;Gammaproteobacteria;Thiotrichales;Francisellaceae;Francisella;Francisella tularensis;Francisella tularensis subsp. mediasiatica FSC147;
sim_1101	63	5883	7642536	Bacteria;Proteobacteria;Betaproteobacteria;Burkholderiales;Burkholderiaceae;Burkholderia;Burkholderia ambifaria;Burkholderia ambifaria MC40-6;
sim_1102	22	5615	3590853	Bacteria;Spirochaetes;Spirochaetia;Spirochaetales;Spirochaetaceae;Sphaerochaeta;Sphaerochaeta pleomorpha;Sphaerochaeta pleomorpha str. Grapes;
sim_1103	18	5450	3108248	Bacteria;Firmicutes;Clostridia;Clostridiales;Clostridiaceae;Clostridium;Clostridium acidurici;Clostridium acidurici 9a;
sim_1104	34	26081	1587240	Bacteria;Proteobacteria;Alphaproteobacteria;Rickettsiales;Rickettsiaceae;Rickettsia;Rickettsia felis;Rickettsia felis URRWXCal2;
sim_1105	6	6003	2337913	Bacteria;Actinobacteria;Actinobacteria;Actinomycetales;Corynebacteriaceae;Corynebacterium;Corynebacterium pseudotuberculosis;Corynebacterium pseudotuberculosis FRC41;
sim_1106	18	6818	1578097	Bacteria;Proteobacteria;Epsilonproteobacteria;Campylobacterales;Helicobacteraceae;Helicobacter;Helicobacter mustelae;Helicobacter mustelae 12198;
sim_1107	57	5839	3285855	Bacteria;Spirochaetes;Spirochaetia;Spirochaetales;Spirochaetaceae;Spirochaeta;Spirochaeta africana;Spirochaeta africana DSM 8902;
sim_1108	39	5726	2937589	Bacteria;Bacteroidetes;Bacteroidia;Bacteroidales;Prevotellaceae;Prevotella;Prevotella denticola;Prevotella denticola F0289;
sim_1109	28	15969	1787941	Bacteria;Firmicutes;Erysipelotrichi;Erysipelotrichales;Erysipelotrichaceae;Erysipelothrix;Erysipelothrix rhusiopathiae;Erysipelothrix rhusiopathiae str. Fujisawa;
sim_111	40	17398	1981535	Bacteria;Proteobacteria;Gammaproteobacteria;Pasteurellales;Pasteurellaceae;Haemophilus;Haemophilus influenzae;Haemophilus influenzae 10810;
sim_1110	34	5904	3598621	Bacteria;Proteobacteria;Gammaproteobacteria;Pseudomonadales;Moraxellaceae;Acinetobacter;Acinetobacter sp. ADP1;Acinetobacter sp. ADP1;
sim_1111	23	5836	4011949	Bacteria;Firmicutes;Bacilli;Bacillales;Bacillaceae;Bacillus;Bacillus subtilis;Bacillus subtilis subsp. subtilis str. RO-NN-1;
sim_1112	31	19849	4489380	Bacteria;Proteobacteria;Alphaproteobacteria;Rhodobacterales;Rhodobacteraceae;Rhodobacter;Rhodobacter sphaeroides;Rhodobacter sphaeroides ATCC 17029;
sim_1113	75	23088	1864998	Bacteria;Firmicutes;Bacilli;Lactobacillales;Lactobacillaceae;Lactobacillus;Lactobacillus delbrueckii;Lactobacillus delbrueckii subsp. bulgaricus ATCC 11842;
sim_1114	28	5821	3850272	Bacteria;Proteobacteria;Gammaproteobacteria;Alteromonadales;Pseudoalteromonadaceae;Pseudoalteromonas;Pseudoalteromonas haloplanktis;Pseudoalteromonas haloplanktis TAC125;
sim_1115	16	1623	4757528	Bacteria;Proteobacteria;Alphaproteobacteria;Rhizobiales;Hyphomicrobiaceae;Hyphomicrobium;Hyphomicrobium sp. MC1;Hyphomicrobium sp. MC1;
sim_1116	90	5518	4392288	Bacteria;Bacteroidetes;Bacteroidia;Bacteroidales;Porphyromonadaceae;Odoribacter;Odoribacter splanchnicus;Odoribacter splanchnicus DSM 20712;
sim_1117	21	5935	3022910	Bacteria;Firmicutes;Bacilli;Bacillales;Listeriaceae;Listeria;Listeria monocytogenes;Listeria monocytogenes SLCC2372;
sim_1118	36	22061	5685358	Bacteria;Proteobacteria;Betaproteobacteria;Burkholderiales;Burkholderiaceae;Ralstonia;Ralstonia pickettii;Ralstonia pickettii 12D;
sim_1119	34	5841	2839318	Bacteria;Proteobacteria;Gammaproteobacteria;Alteromonadales;Idiomarinaceae;Idiomarina;Idiomarina loihiensis;Idiomarina loihiensis L2TR;
sim_112	107	6132	4714237	Bacteria;Firmicutes;Clostridia;Clostridiales;Lachnospiraceae;Cellulosilyticum;Cellulosilyticum lentocellum;Clostridium lentocellum DSM 5427;
sim_1120	23	6196	2433326	Bacteria;Actinobacteria;Actinobacteria;Actinomycetales;Corynebacteriaceae;Corynebacterium;Corynebacterium diphtheriae;Corynebacterium diphtheriae CDCE 8392;
sim_1121	90	5547	4012900	Archaea;Euryarchaeota;Halobacteria;Halobacteriales;Halobacteriaceae;Haloferax;Haloferax volcanii;Haloferax volcanii DS2;
sim_1122	5	5980	1804962	Archaea;Euryarchaeota;Methanomicrobia;Methanomicrobiales;Methanocorpusculaceae;Methanocorpusculum;Methanocorpusculum labreanum;Methanocorpusculum labreanum Z;
sim_1123	2	5474	1044325	Bacteria;Chlamydiae;Chlamydiia;Chlamydiales;Chlamydiaceae;Chlamydia;Chlamydia trachomatis;Chlamydia trachomatis A2497;
sim_1124	1	1	43970	Viruses;Viruses (phylum);Viruses (class);Caudovirales;Myoviridae;Myoviridae (genus);Aggregatibacter phage S1249;Aggregatibacter phage S1249;
sim_1125	48	5623	3055580	Bacteria;Spirochaetes;Spirochaetia;Spirochaetales;Spirochaetaceae;Treponema;Treponema brennaborense;Treponema brennaborense DSM 12168;
sim_1126	2	8192	2088737	Archaea;Euryarchaeota;Thermococci;Thermococcales;Thermococcaceae;Thermococcus;Thermococcus kodakarensis;Thermococcus kodakarensis KOD1;
sim_1127	29	3314	2116056	Bacteria;Deinococcus-Thermus;Deinococci;Thermales;Thermaceae;Thermus;Thermus thermophilus;Thermus thermophilus HB8;
sim_1128	115	31717	5810922	Bacteria;Proteobacteria;Betaproteobacteria;Burkholderiales;Burkholderiaceae;Ralstonia;Ralstonia solanacearum;Ralstonia solanacearum GMI1000;
sim_1129	33	6098	3179361	Archaea;Euryarchaeota;Halobacteria;Halobacteriales;Halobacteriaceae;Haloquadratum;Haloquadratum walsbyi;Haloquadratum walsbyi DSM 16790;
sim_113	29	11130	4769156	Bacteria;Proteobacteria;Gammaproteobacteria;Xanthomonadales;Xanthomonadaceae;Stenotrophomonas;Stenotrophomonas maltophilia;Stenotrophomonas maltophilia D457;
sim_1130	24	5240	4107013	Bacteria;Firmicutes;Clostridia;Clostridiales;Clostridiaceae;Clostridium;Clostridium botulinum;Clostridium botulinum B1 str. Okra;
sim_1131	70	5217	2066652	Bacteria;Firmicutes;Bacilli;Lactobacillales;Lactobacillaceae;Lactobacillus;Lactobacillus ruminis;Lactobacillus ruminis ATCC 27782;
sim_1132	55	6311	4879400	Bacteria;Proteobacteria;Gammaproteobacteria;Enterobacteriales;Enterobacteriaceae;Salmonella;Salmonella enterica;Salmonella enterica subsp. enterica serovar Typhimurium str. D23580;
sim_1133	19	5412	4443643	Archaea;Euryarchaeota;Halobacteria;Halobacteriales;Halobacteriaceae;Natrialba;Natrialba magadii;Natrialba magadii ATCC 43099;
sim_1134	60	5742	4321753	Bacteria;Firmicutes;Clostridia;Clostridiales;Peptococcaceae;Desulfitobacterium;Desulfitobacterium dehalogenans;Desulfitobacterium dehalogenans ATCC 51507;
sim_1135	21	3763	3773444	Bacteria;Proteobacteria;Alphaproteobacteria;Rhizobiales;Methylocystaceae;Methylocystis;Methylocystis sp. SC2;Methylocystis sp. SC2;
sim_1136	29	6391	6327754	Bacteria;Proteobacteria;Gammaproteobacteria;Pseudomonadales;Pseudomonadaceae;Pseudomonas;Pseudomonas aeruginosa;Pseudomonas aeruginosa M18;
sim_1137	139	7159	6817576	Bacteria;Proteobacteria;Alphaproteobacteria;Rhizobiales;Rhizobiaceae;Sinorhizobium;Sinorhizobium medicae;Sinorhizobium medicae WSM419;
sim_1138	33	5154	5506763	Bacteria;Firmicutes;Bacilli;Bacillales;Bacillaceae;Bacillus;Bacillus anthracis;Bacillus anthracis str. CDC 684;
sim_1139	107	8493	6723972	Bacteria;Proteobacteria;Betaproteobacteria;Burkholderiales;Burkholderiaceae;Burkholderia;Burkholderia thailandensis;Burkholderia thailandensis E264;
sim_114	54	5358	4149158	Bacteria;Proteobacteria;Gammaproteobacteria;Legionellales;Legionellaceae;Legionella;Legionella longbeachae;Legionella longbeachae NSW150;
sim_1140	27	5724	5774330	Bacteria;Proteobacteria;Gammaproteobacteria;Pseudomonadales;Pseudomonadaceae;Pseudomonas;Pseudomonas putida;Pseudomonas putida W619;
sim_1141	14	5572	2154946	Bacteria;Chlorobi;Chlorobia;Chlorobiales;Chlorobiaceae;Chlorobaculum;Chlorobaculum tepidum;Chlorobium tepidum TLS;
sim_1142	41	6116	1827308	Bacteria;Firmicutes;Bacilli;Lactobacillales;Streptococcaceae;Streptococcus;Streptococcus pyogenes;Streptococcus pyogenes Alab49;
sim_1143	12	6075	2013587	Bacteria;Firmicutes;Bacilli;Lactobacillales;Streptococcaceae;Streptococcus;Streptococcus mutans;Streptococcus mutans NN2025;
sim_1144	24	4329	1663013	Bacteria;Proteobacteria;Epsilonproteobacteria;Campylobacterales;Helicobacteraceae;Helicobacter;Helicobacter pylori;Helicobacter pylori G27;
sim_1145	31	5531	5043253	Bacteria;Proteobacteria;Betaproteobacteria;Burkholderiales;Burkholderiales (family);Rubrivivax;Rubrivivax gelatinosus;Rubrivivax gelatinosus IL144;
sim_1146	76	6513	1999618	Bacteria;Firmicutes;Bacilli;Lactobacillales;Lactobacillaceae;Lactobacillus;Lactobacillus reuteri;Lactobacillus reuteri DSM 20016;
sim_1147	51	5876	4355543	Bacteria;Proteobacteria;Alphaproteobacteria;Rhodospirillales;Rhodospirillaceae;Rhodospirillum;Rhodospirillum centenum;Rhodospirillum centenum SW (Rhodocista centenaria SW);
sim_1148	13	5776	2223520	Bacteria;Proteobacteria;Alphaproteobacteria;Sphingomonadales;Sphingomonadaceae;Zymomonas;Zymomonas mobilis;Zymomonas mobilis subsp. mobilis NCIMB 11163;
sim_1149	32	3603	1853160	Archaea;Euryarchaeota;Methanobacteria;Methanobacteriales;Methanobacteriaceae;Methanobrevibacter;Methanobrevibacter smithii;Methanobrevibacter smithii ATCC 35061;
sim_115	80	1550	4398812	Bacteria;Actinobacteria;Actinobacteria;Actinomycetales;Mycobacteriaceae;Mycobacterium;Mycobacterium tuberculosis;Mycobacterium tuberculosis CCDC5079;
sim_1150	75	6885	4840898	Bacteria;Proteobacteria;Gammaproteobacteria;Enterobacteriales;Enterobacteriaceae;Yersinia;Yersinia pseudotuberculosis;Yersinia pseudotuberculosis IP 32953;
sim_1151	73	5472	2569486	Bacteria;Firmicutes;Bacilli;Bacillales;Bacillaceae;Amphibacillus;Amphibacillus xylanus;Amphibacillus xylanus NBRC 15112;
sim_1152	36	6320	4227134	Bacteria;Proteobacteria;Alphaproteobacteria;Rhodobacterales;Rhodobacteraceae;Phaeobacter;Phaeobacter gallaeciensis;Phaeobacter gallaeciensis DSM 17395;
sim_1153	114	57051	8055782	Bacteria;Proteobacteria;Betaproteobacteria;Burkholderiales;Burkholderiaceae;Burkholderia;Burkholderia cenocepacia;Burkholderia cenocepacia J2315;
sim_1154	41	5402	3471292	Bacteria;Proteobacteria;Gammaproteobacteria;Aeromonadales;Aeromonadaceae;Tolumonas;Tolumonas auensis;Tolumonas auensis DSM 9187;
sim_1155	8	2188	5460085	Bacteria;Planctomycetes;Planctomycetia;Planctomycetales;Planctomycetaceae;Planctomyces;Planctomyces limnophilus;Planctomyces limnophilus DSM 3776;
sim_1156	34	5190	2171609	Bacteria;Firmicutes;Bacilli;Lactobacillales;Streptococcaceae;Streptococcus;Streptococcus parasanguinis;Streptococcus parasanguinis FW213;
sim_1157	105	6694	2236178	Bacteria;Proteobacteria;Betaproteobacteria;Neisseriales;Neisseriaceae;Neisseria;Neisseria gonorrhoeae;Neisseria gonorrhoeae NCCP11945;
sim_1158	31	6198	1937111	Bacteria;Firmicutes;Bacilli;Lactobacillales;Streptococcaceae;Streptococcus;Streptococcus pyogenes;Streptococcus pyogenes MGAS10750;
sim_1159	63	3156	1948941	Bacteria;Thermotogae;Thermotogae;Thermotogales;Thermotogaceae;Fervidobacterium;Fervidobacterium nodosum;Fervidobacterium nodosum Rt17-B1;
sim_116	50	25361	3957368	Bacteria;Proteobacteria;Gammaproteobacteria;Pseudomonadales;Moraxellaceae;Acinetobacter;Acinetobacter baumannii;Acinetobacter baumannii TYTH-1;
sim_1160	47	5312	1845106	Bacteria;Proteobacteria;Epsilonproteobacteria;Campylobacterales;Campylobacteraceae;Campylobacter;Campylobacter jejuni;Campylobacter jejuni subsp. doylei 269.97;
sim_1161	1	1	1751080	Bacteria;Cyanobacteria;Cyanobacteria (class);Prochlorales;Prochlorococcaceae;Prochlorococcus;Prochlorococcus marinus;Prochlorococcus marinus subsp. marinus str. CCMP1375;
sim_1162	112	40310	3019780	Bacteria;Firmicutes;Bacilli;Lactobacillales;Enterococcaceae;Enterococcus;Enterococcus faecium;Enterococcus faecium Aus0004;
sim_1163	33	5238	3903260	Bacteria;Firmicutes;Clostridia;Clostridiales;Clostridiaceae;Clostridium;Clostridium botulinum;Clostridium botulinum A str. ATCC 3502;
sim_1164	35	5123	2782313	Bacteria;Firmicutes;Bacilli;Bacillales;Staphylococcaceae;Staphylococcus;Staphylococcus aureus;Staphylococcus aureus 08BA02176;
sim_1165	30	1218	2196266	Archaea;Euryarchaeota;Archaeoglobi;Archaeoglobales;Archaeoglobaceae;Ferroglobus;Ferroglobus placidus;Ferroglobus placidus DSM 10642;
sim_1166	141	13568	4585154	Bacteria;Proteobacteria;Betaproteobacteria;Burkholderiales;Comamonadaceae;Acidovorax;Acidovorax sp. JS42;Acidovorax sp. JS42;
sim_1167	35	2771	1224919	Bacteria;Bacteroidetes;Bacteroidia;Bacteroidales;Bacteroidales (family);Candidatus Azobacteroides;Candidatus Azobacteroides pseudotrichonymphae;Candidatus Azobacteroides pseudotrichonymphae genomovar. CFP2;
sim_1168	77	5222	1673280	Bacteria;Fusobacteria;Fusobacteriia;Fusobacteriales;Leptotrichiaceae;Streptobacillus;Streptobacillus moniliformis;Streptobacillus moniliformis DSM 12112;
sim_1169	73	8112	3234309	Bacteria;Proteobacteria;Betaproteobacteria;Nitrosomonadales;Nitrosomonadaceae;Nitrosospira;Nitrosospira multiformis;Nitrosospira multiformis ATCC 25196;
sim_117	175	27180	5524860	Bacteria;Proteobacteria;Gammaproteobacteria;Enterobacteriales;Enterobacteriaceae;Escherichia;Escherichia coli;Escherichia coli O103:H2 str. 12009;
sim_1170	23	4994	1586397	Bacteria;Firmicutes;Clostridia;Clostridiales;Clostridiaceae;Candidatus Arthromitus;Candidatus Arthromitus sp. SFB-mouse;Candidatus Arthromitus sp. SFB-mouse-Yit;
sim_1171	6	6001	2337657	Bacteria;Actinobacteria;Actinobacteria;Actinomycetales;Corynebacteriaceae;Corynebacterium;Corynebacterium pseudotuberculosis;Corynebacterium pseudotuberculosis P54B96;
sim_1172	75	5404	5727534	Bacteria;Firmicutes;Clostridia;Clostridiales;Peptococcaceae;Desulfitobacterium;Desulfitobacterium hafniense;Desulfitobacterium hafniense Y51;
sim_1173	51	7322	9139763	Bacteria;Proteobacteria;Deltaproteobacteria;Myxococcales;Myxococcaceae;Myxococcus;Myxococcus xanthus;Myxococcus xanthus DK 1622;
sim_1174	67	5880	2785024	Bacteria;Actinobacteria;Actinobacteria;Actinomycetales;Dermacoccaceae;Kytococcus;Kytococcus sedentarius;Kytococcus sedentarius DSM 20547;
sim_1175	73	5952	2217184	Bacteria;Firmicutes;Bacilli;Lactobacillales;Streptococcaceae;Streptococcus;Streptococcus salivarius;Streptococcus salivarius CCHSS3;
sim_1176	65	8325	2913900	Bacteria;Firmicutes;Bacilli;Bacillales;Staphylococcaceae;Staphylococcus;Staphylococcus aureus;Staphylococcus aureus subsp. aureus T0131;
sim_1177	29	5102	3704465	Bacteria;Firmicutes;Bacilli;Bacillales;Bacillaceae;Bacillus;Bacillus pumilus;Bacillus pumilus SAFR-032;
sim_1178	31	4952	1328194	Archaea;Euryarchaeota;Methanococci;Methanococcales;Methanocaldococcaceae;Methanocaldococcus;Methanocaldococcus infernus;Methanocaldococcus infernus ME;
sim_1179	58	6097	4972148	Bacteria;Proteobacteria;Gammaproteobacteria;Alteromonadales;Alteromonadaceae;Alteromonas;Alteromonas sp. SN2;Alteromonas sp. SN2;
sim_118	41	26714	5070478	Bacteria;Actinobacteria;Actinobacteria;Actinomycetales;Micrococcaceae;Arthrobacter;Arthrobacter sp. FB24;Arthrobacter sp. FB24;
sim_1180	93	9426	4962103	Bacteria;Proteobacteria;Gammaproteobacteria;Alteromonadales;Shewanellaceae;Shewanella;Shewanella violacea;Shewanella violacea DSS12;
sim_1181	188	10202	3247995	Bacteria;Proteobacteria;Alphaproteobacteria;Rhodospirillales;Acetobacteraceae;Acetobacter;Acetobacter pasteurianus;Acetobacter pasteurianus IFO 3283-01-42C;
sim_1182	1	1	1343202	Bacteria;Proteobacteria;Alphaproteobacteria;Alphaproteobacteria (order);Alphaproteobacteria (family);Alphaproteobacteria (genus);alpha proteobacterium HIMB5;alpha proteobacterium HIMB5;
sim_1183	54	5917	6843248	Bacteria;Proteobacteria;Gammaproteobacteria;Pseudomonadales;Pseudomonadaceae;Pseudomonas;Pseudomonas brassicacearum;Pseudomonas brassicacearum subsp. brassicacearum NFM421;
sim_1184	81	12608	1931047	Bacteria;Proteobacteria;Alphaproteobacteria;Rhizobiales;Bartonellaceae;Bartonella;Bartonella henselae;Bartonella henselae str. Houston-1;
sim_1185	1	1	2191517	Archaea;Crenarchaeota;Thermoprotei;Sulfolobales;Sulfolobaceae;Metallosphaera;Metallosphaera sedula;Metallosphaera sedula DSM 5348;
sim_1186	30	6123	1813033	Bacteria;Proteobacteria;Gammaproteobacteria;Pasteurellales;Pasteurellaceae;Haemophilus;Haemophilus influenzae;Haemophilus influenzae PittEE;
sim_1187	4	960	1690905	Archaea;Thaumarchaeota;Thaumarchaeota (class);Nitrosopumilales;Nitrosopumilaceae;Nitrosopumilus;Candidatus Nitrosopumilus sp. AR2;Candidatus Nitrosopumilus sp. AR2;
sim_1188	49	5985	1796226	Bacteria;Firmicutes;Bacilli;Lactobacillales;Streptococcaceae;Streptococcus;Streptococcus thermophilus;Streptococcus thermophilus CNRZ1066;
sim_1189	74	6916	5599857	Bacteria;Firmicutes;Bacilli;Bacillales;Bacillaceae;Bacillus;Bacillus cereus;Bacillus cereus AH187;
sim_119	22	5676	5442549	Bacteria;Proteobacteria;Gammaproteobacteria;Enterobacteriales;Enterobacteriaceae;Serratia;Serratia sp. AS13;Serratia sp. AS13;
sim_1190	4	1398	1845800	Archaea;Euryarchaeota;Thermococci;Thermococcales;Thermococcaceae;Thermococcus;Thermococcus sibiricus;Thermococcus sibiricus MM 739;
sim_1191	29	6002	4615150	Bacteria;Proteobacteria;Deltaproteobacteria;Desulfuromonadales;Geobacteraceae;Geobacter;Geobacter bemidjiensis;Geobacter bemidjiensis Bem;
sim_1192	1	1	1173791	Bacteria;Chlamydiae;Chlamydiia;Chlamydiales;Chlamydiaceae;Chlamydophila;Chlamydophila felis;Chlamydophila felis Fe_C-56;
sim_1193	59	6096	5128187	Bacteria;Bacteroidetes;Flavobacteriia;Flavobacteriales;Flavobacteriaceae;Zunongwangia;Zunongwangia profunda;Zunongwangia profunda SM-A87;
sim_1194	10	7127	1773468	Bacteria;Firmicutes;Bacilli;Lactobacillales;Leuconostocaceae;Leuconostoc;Leuconostoc carnosum;Leuconostoc carnosum JB16;
sim_1195	78	5187	2532343	Bacteria;Firmicutes;Clostridia;Thermoanaerobacterales;Thermoanaerobacterales Family III. Incertae Sedis;Caldicellulosiruptor;Caldicellulosiruptor obsidiansis;Caldicellulosiruptor obsidiansis OB47;
sim_1196	76	18595	2142762	Bacteria;Firmicutes;Bacilli;Lactobacillales;Streptococcaceae;Streptococcus;Streptococcus macedonicus;Streptococcus macedonicus ACA-DC 198;
sim_1197	34	5535	4818394	Bacteria;Proteobacteria;Gammaproteobacteria;Enterobacteriales;Enterobacteriaceae;Dickeya;Dickeya dadantii;Dickeya dadantii Ech586;
sim_1198	1	1	1111445	Bacteria;Proteobacteria;Alphaproteobacteria;Rickettsiales;Rickettsiaceae;Rickettsia;Rickettsia prowazekii;Rickettsia prowazekii str. BuV67-CWPP;
sim_1199	2	5475	1042519	Bacteria;Chlamydiae;Chlamydiia;Chlamydiales;Chlamydiaceae;Chlamydia;Chlamydia trachomatis;Chlamydia trachomatis D_UW-3_CX;
sim_12	26	2035	2287145	Bacteria;Verrucomicrobia;Verrucomicrobia (class);Methylacidiphilales;Methylacidiphilaceae;Methylacidiphilum;Methylacidiphilum infernorum;Methylacidiphilum infernorum V4;
sim_120	1	1	1639964	Archaea;Thaumarchaeota;Thaumarchaeota (class);Nitrosopumilales;Nitrosopumilaceae;Candidatus Nitrosoarchaeum;Candidatus Nitrosoarchaeum koreensis;Candidatus Nitrosopumilus koreensis AR1;
sim_1200	6	17549	1437090	Archaea;Euryarchaeota;Euryarchaeota (class);Euryarchaeota (order);Euryarchaeota (family);Aciduliprofundum;Aciduliprofundum sp. MAR08-339;Aciduliprofundum sp. MAR08-339;
sim_1201	56	13061	4803347	Bacteria;Cyanobacteria;Cyanobacteria (class);Chroococcales;Chroococcales (family);Cyanothece;Cyanothece sp. PCC 8802;Cyanothece sp. PCC 8802;
sim_1202	56	5086	4406036	Bacteria;Deinococcus-Thermus;Deinococci;Deinococcales;Deinococcaceae;Deinococcus;Deinococcus gobiensis;Deinococcus gobiensis I-0;
sim_1203	75	10775	4967148	Bacteria;Proteobacteria;Alphaproteobacteria;Rhodospirillales;Rhodospirillaceae;Magnetospirillum;Magnetospirillum magneticum;Magnetospirillum magneticum AMB-1;
sim_1204	119	40047	4557127	Bacteria;Proteobacteria;Alphaproteobacteria;Rhodobacterales;Rhodobacteraceae;Rhodobacter;Rhodobacter sphaeroides;Rhodobacter sphaeroides ATCC 17025;
sim_1205	14	5793	5043170	Bacteria;Actinobacteria;Actinobacteria;Actinomycetales;Nocardiaceae;Rhodococcus;Rhodococcus equi;Rhodococcus equi 103S;
sim_1206	57	5154	5843235	Bacteria;Firmicutes;Bacilli;Bacillales;Bacillaceae;Bacillus;Bacillus cereus;Bacillus cereus E33L;
sim_1207	56	2317	1197687	Bacteria;Proteobacteria;Alphaproteobacteria;Rickettsiales;Anaplasmataceae;Anaplasma;Anaplasma marginale;Anaplasma marginale str. St. Maries;
sim_1208	67	1398	2692402	Archaea;Crenarchaeota;Thermoprotei;Sulfolobales;Sulfolobaceae;Sulfolobus;Sulfolobus islandicus;Sulfolobus islandicus M.16.27;
sim_1209	58	8328	9239851	Bacteria;Actinobacteria;Actinobacteria;Actinomycetales;Micromonosporaceae;Actinoplanes;Actinoplanes sp. SE50/110;Actinoplanes sp. SE50_110;
sim_121	249	8726	5751492	Archaea;Euryarchaeota;Methanomicrobia;Methanosarcinales;Methanosarcinaceae;Methanosarcina;Methanosarcina acetivorans;Methanosarcina acetivorans C2A;
sim_1210	51	5705	3984229	Bacteria;Firmicutes;Bacilli;Bacillales;Planococcaceae;Solibacillus;Solibacillus silvestris;Solibacillus silvestris StLB046;
sim_1211	24	1706	6260702	Bacteria;Proteobacteria;Gammaproteobacteria;Pseudomonadales;Pseudomonadaceae;Pseudomonas;Pseudomonas putida;Pseudomonas putida DOT-T1E;
sim_1212	83	12200	5430263	Bacteria;Proteobacteria;Betaproteobacteria;Burkholderiales;Burkholderiaceae;Ralstonia;Ralstonia solanacearum;Ralstonia solanacearum Po82;
sim_1213	29	5758	4061296	Bacteria;Proteobacteria;Gammaproteobacteria;Oceanospirillales;Halomonadaceae;Halomonas;Halomonas elongata;Halomonas elongata DSM 2581;
sim_1214	4	5771	1667350	Bacteria;Actinobacteria;Actinobacteria;Bifidobacteriales;Bifidobacteriaceae;Gardnerella;Gardnerella vaginalis;Gardnerella vaginalis ATCC 14019;
sim_1215	46	6625	3618794	Bacteria;Proteobacteria;Alphaproteobacteria;Rhizobiales;Rhizobiaceae;Sinorhizobium;Sinorhizobium meliloti;Sinorhizobium meliloti GR4;
sim_1216	39	5536	5063892	Bacteria;Proteobacteria;Gammaproteobacteria;Enterobacteriales;Enterobacteriaceae;Pectobacterium;Pectobacterium wasabiae;Pectobacterium wasabiae WPP163;
sim_1217	54	4421	2303227	Bacteria;Deinococcus-Thermus;Deinococci;Thermales;Thermaceae;Thermus;Thermus thermophilus;Thermus thermophilus SG0.5JP17-16;
sim_1218	127	5747	5657782	Bacteria;Proteobacteria;Deltaproteobacteria;Desulfobacterales;Desulfobacteraceae;Desulfobacterium;Desulfobacterium autotrophicum;Desulfobacterium autotrophicum HRM2;
sim_1219	30	6014	1819370	Bacteria;Proteobacteria;Gammaproteobacteria;Pasteurellales;Pasteurellaceae;Haemophilus;Haemophilus influenzae;Haemophilus influenzae R2846;
sim_122	60	9704	5226648	Bacteria;Actinobacteria;Actinobacteria;Actinomycetales;Micrococcaceae;Arthrobacter;Arthrobacter aurescens;Arthrobacter aurescens TC1;
sim_1220	85	7178	4559598	Bacteria;Proteobacteria;Gammaproteobacteria;Alteromonadales;Psychromonadaceae;Psychromonas;Psychromonas ingrahamii;Psychromonas ingrahamii 37;
sim_1221	27	9069	3871920	Bacteria;Proteobacteria;Alphaproteobacteria;Rhodobacterales;Rhodobacteraceae;Rhodobacter;Rhodobacter capsulatus;Rhodobacter capsulatus SB 1003;
sim_1222	90	6062	5420152	Bacteria;Proteobacteria;Gammaproteobacteria;Xanthomonadales;Xanthomonadaceae;Xanthomonas;Xanthomonas euvesicatoria;Xanthomonas campestris pv. vesicatoria str. 85-10 (Xanthomonas;
sim_1223	41	5660	2242062	Bacteria;Proteobacteria;Gammaproteobacteria;Pasteurellales;Pasteurellaceae;Actinobacillus;Actinobacillus pleuropneumoniae;Actinobacillus pleuropneumoniae serovar 3 str. JL03;
sim_1224	59	7604	5107563	Bacteria;Proteobacteria;Gammaproteobacteria;Enterobacteriales;Enterobacteriaceae;Escherichia;Escherichia coli;Escherichia coli UM146;
sim_1225	18	10797	1258278	Bacteria;Proteobacteria;Alphaproteobacteria;Rhizobiales;Rhizobiaceae;Candidatus Liberibacter;Candidatus Liberibacter solanacearum;Candidatus Liberibacter solanacearum CLso-ZC1;
sim_1226	66	5122	5486649	Bacteria;Firmicutes;Bacilli;Bacillales;Bacillaceae;Bacillus;Bacillus cereus;Bacillus cereus biovar anthracis str. CI;
sim_1227	30	5545	9360653	Bacteria;Actinobacteria;Actinobacteria;Actinomycetales;Pseudonocardiaceae;Saccharothrix;Saccharothrix espanaensis;Saccharothrix espanaensis DSM 44229;
sim_1228	112	188580	5027172	Bacteria;Proteobacteria;Gammaproteobacteria;Enterobacteriales;Enterobacteriaceae;Escherichia;Escherichia coli;Escherichia coli KO11FL;
sim_1229	195	5353	4355525	Bacteria;Firmicutes;Bacilli;Bacillales;Paenibacillaceae;Thermobacillus;Thermobacillus composti;Thermobacillus composti KWC4;
sim_123	36	16374	2650701	Bacteria;Proteobacteria;Gammaproteobacteria;Pseudomonadales;Moraxellaceae;Psychrobacter;Psychrobacter arcticus;Psychrobacter arcticus 273-4;
sim_1230	14	1214	1826402	Archaea;Crenarchaeota;Thermoprotei;Thermoproteales;Thermoproteaceae;Pyrobaculum;Pyrobaculum islandicum;Pyrobaculum islandicum DSM 4184;
sim_1231	168	14520	1884364	Bacteria;Bacteroidetes;Bacteroidetes (class);Bacteroidetes (order);Bacteroidetes (family);Candidatus Amoebophilus;Candidatus Amoebophilus asiaticus;Candidatus Amoebophilus asiaticus 5a2;
sim_1232	14	5887	4920769	Bacteria;Proteobacteria;Gammaproteobacteria;Pseudomonadales;Pseudomonadaceae;Pseudomonas;Pseudomonas fulva;Pseudomonas fulva 12-X;
sim_1233	37	5640	2166321	Bacteria;Bacteroidetes;Flavobacteriia;Flavobacteriales;Flavobacteriaceae;Riemerella;Riemerella anatipestifer;Riemerella anatipestifer RA-CH-2;
sim_1234	21	5476	5440782	Archaea;Euryarchaeota;Halobacteria;Halobacteriales;Halobacteriaceae;Haloterrigena;Haloterrigena turkmenica;Haloterrigena turkmenica DSM 5511;
sim_1235	139	29388	1890909	Bacteria;Proteobacteria;Gammaproteobacteria;Thiotrichales;Francisellaceae;Francisella;Francisella tularensis;Francisella tularensis subsp. holarctica FTNF002-00;
sim_1236	48	3249	3522111	Bacteria;Proteobacteria;Gammaproteobacteria;Chromatiales;Chromatiaceae;Nitrosococcus;Nitrosococcus oceani;Nitrosococcus oceani ATCC 19707;
sim_1237	51	2159	1206806	Bacteria;Proteobacteria;Alphaproteobacteria;Rickettsiales;Anaplasmataceae;Anaplasma;Anaplasma centrale;Anaplasma centrale str. Israel (Anaplasma marginale subsp. centrale;
sim_1238	15	5968	3734357	Bacteria;Proteobacteria;Deltaproteobacteria;Desulfovibrionales;Desulfovibrionaceae;Desulfovibrio;Desulfovibrio vulgaris;Desulfovibrio vulgaris RCH1;
sim_1239	102	5610	3191453	Bacteria;Firmicutes;Clostridia;Natranaerobiales;Natranaerobiaceae;Natranaerobius;Natranaerobius thermophilus;Natranaerobius thermophilus JW_NM-WN-LF;
sim_124	14	5131	1559514	Bacteria;Aquificae;Aquificae;Aquificales;Aquificaceae;Hydrogenobaculum;Hydrogenobaculum sp. Y04AAS1;Hydrogenobaculum sp. Y04AAS1;
sim_1240	18	5639	2164087	Bacteria;Bacteroidetes;Flavobacteriia;Flavobacteriales;Flavobacteriaceae;Riemerella;Riemerella anatipestifer;Riemerella anatipestifer ATCC 11845 = DSM 15868;
sim_1241	58	1550	4403837	Bacteria;Actinobacteria;Actinobacteria;Actinomycetales;Mycobacteriaceae;Mycobacterium;Mycobacterium tuberculosis;Mycobacterium tuberculosis CDC1551;
sim_1242	31	3380	2263488	Bacteria;Deinococcus-Thermus;Deinococci;Thermales;Thermaceae;Thermus;Thermus sp. CCB_US3_UF1;Thermus sp. CCB_US3_UF1;
sim_1243	1	1	1175981	Bacteria;Chlamydiae;Chlamydiia;Chlamydiales;Chlamydiaceae;Chlamydia;Chlamydia psittaci;Chlamydia psittaci MN;
sim_1244	85	5824	4991181	Bacteria;Firmicutes;Clostridia;Clostridiales;Peptococcaceae;Desulfosporosinus;Desulfosporosinus acidiphilus;Desulfosporosinus acidiphilus SJ4;
sim_1245	27	7742	1663456	Bacteria;Proteobacteria;Epsilonproteobacteria;Campylobacterales;Helicobacteraceae;Helicobacter;Helicobacter pylori;Helicobacter pylori Shi112;
sim_1246	18	6168	3924810	Bacteria;Proteobacteria;Betaproteobacteria;Burkholderiales;Alcaligenaceae;Pusillimonas;Pusillimonas sp. T7-7;Pusillimonas sp. T7-7;
sim_1247	102	12384	7032323	Bacteria;Proteobacteria;Alphaproteobacteria;Rhizobiales;Rhizobiaceae;Sinorhizobium;Sinorhizobium fredii;Sinorhizobium fredii USDA 257;
sim_1248	128	7567	9105828	Bacteria;Proteobacteria;Alphaproteobacteria;Rhizobiales;Bradyrhizobiaceae;Bradyrhizobium;Bradyrhizobium japonicum;Bradyrhizobium japonicum USDA 110;
sim_1249	20	4360	1581461	Bacteria;Proteobacteria;Epsilonproteobacteria;Campylobacterales;Helicobacteraceae;Helicobacter;Helicobacter pylori;Helicobacter pylori F32;
sim_125	120	36183	4929566	Bacteria;Firmicutes;Clostridia;Clostridiales;Clostridiaceae;Alkaliphilus;Alkaliphilus metalliredigens;Alkaliphilus metalliredigens QYMF;
sim_1250	85	31597	5236194	Bacteria;Proteobacteria;Alphaproteobacteria;Rhodobacterales;Rhodobacteraceae;Paracoccus;Paracoccus denitrificans;Paracoccus denitrificans PD1222;
sim_1251	81	6080	2142122	Bacteria;Firmicutes;Bacilli;Lactobacillales;Streptococcaceae;Streptococcus;Streptococcus pneumoniae;Streptococcus pneumoniae INV104;
sim_1252	43	45370	4332995	Bacteria;Proteobacteria;Betaproteobacteria;Neisseriales;Neisseriaceae;Pseudogulbenkiania;Pseudogulbenkiania sp. NH8B;Pseudogulbenkiania sp. NH8B;
sim_1253	8	6906	1893499	Bacteria;Firmicutes;Bacilli;Lactobacillales;Leuconostocaceae;Leuconostoc;Leuconostoc gelidum;Leuconostoc gelidum JB7;
sim_1254	26	5651	3619559	Bacteria;Bacteroidetes;Bacteroidia;Bacteroidales;Prevotellaceae;Prevotella;Prevotella ruminicola;Prevotella ruminicola 23;
sim_1255	6	4977	1008951	Bacteria;Tenericutes;Mollicutes;Mycoplasmatales;Mycoplasmataceae;Mycoplasma;Mycoplasma leachii;Mycoplasma leachii PG50;
sim_1256	31	3183	4633577	Bacteria;Bacteroidetes;Flavobacteriia;Flavobacteriales;Cryomorphaceae;Fluviicola;Fluviicola taffensis;Fluviicola taffensis DSM 16823;
sim_1257	4	5074	832603	Bacteria;Tenericutes;Mollicutes;Mycoplasmatales;Mycoplasmataceae;Mycoplasma;Mycoplasma putrefaciens;Mycoplasma putrefaciens KS1;
sim_1258	21	6754	1571661	Bacteria;Proteobacteria;Epsilonproteobacteria;Campylobacterales;Campylobacteraceae;Campylobacter;Campylobacter lari;Campylobacter lari RM2100;
sim_1259	43	4917	3135972	Bacteria;Firmicutes;Clostridia;Thermoanaerobacterales;Thermoanaerobacterales Family IV. Incertae Sedis;Mahella;Mahella australiensis;Mahella australiensis 50-1 BON;
sim_126	25	6286	3311748	Bacteria;Proteobacteria;Alphaproteobacteria;Rhizobiales;Brucellaceae;Brucella;Brucella melitensis;Brucella melitensis M28;
sim_1260	4	753	1111496	Bacteria;Proteobacteria;Alphaproteobacteria;Rickettsiales;Rickettsiaceae;Rickettsia;Rickettsia typhi;Rickettsia typhi str. Wilmington;
sim_1261	60	6184	3649737	Bacteria;Firmicutes;Bacilli;Lactobacillales;Carnobacteriaceae;Carnobacterium;Carnobacterium maltaromaticum;Carnobacterium maltaromaticum LMA28;
sim_1262	1	1	641771	Bacteria;Proteobacteria;Gammaproteobacteria;Enterobacteriales;Enterobacteriaceae;Buchnera;Buchnera aphidicola;Buchnera aphidicola str. JF98 (Acyrthosiphon pisum);
sim_1263	36	1823	2628375	Bacteria;Chlamydiae;Chlamydiia;Chlamydiales;Simkaniaceae;Simkania;Simkania negevensis;Simkania negevensis Z;
sim_1264	186	5708	2598348	Bacteria;Firmicutes;Bacilli;Lactobacillales;Streptococcaceae;Lactococcus;Lactococcus lactis;Lactococcus lactis subsp. cremoris SK11;
sim_1265	12	6766	2427734	Bacteria;Proteobacteria;Gammaproteobacteria;Thiotrichales;Piscirickettsiaceae;Thiomicrospira;Thiomicrospira crunogena;Thiomicrospira crunogena XCL-2;
sim_1266	175	5765	3337023	Bacteria;Proteobacteria;Betaproteobacteria;Nitrosomonadales;Nitrosomonadaceae;Nitrosomonas;Nitrosomonas sp. AL212;Nitrosomonas sp. AL212;
sim_1267	46	7738	3738715	Bacteria;Proteobacteria;Gammaproteobacteria;Vibrionales;Vibrionaceae;Vibrio;Vibrio cholerae;Vibrio cholerae LMA3984-4;
sim_1268	16	5949	2210574	Bacteria;Firmicutes;Bacilli;Lactobacillales;Streptococcaceae;Streptococcus;Streptococcus salivarius;Streptococcus salivarius JIM8777;
sim_1269	2	5474	1042839	Bacteria;Chlamydiae;Chlamydiia;Chlamydiales;Chlamydiaceae;Chlamydia;Chlamydia trachomatis;Chlamydia trachomatis Sweden2;
sim_127	20	5661	2873437	Bacteria;Proteobacteria;Deltaproteobacteria;Desulfovibrionales;Desulfovibrionaceae;Desulfovibrio;Desulfovibrio desulfuricans;Desulfovibrio desulfuricans subsp. desulfuricans str. ATCC 27774;
sim_1270	51	1673	4659019	Bacteria;Cyanobacteria;Gloeobacteria;Gloeobacterales;Gloeobacterales (family);Gloeobacter;Gloeobacter violaceus;Gloeobacter violaceus PCC 7421;
sim_1271	50	12987	3576470	Bacteria;Proteobacteria;Gammaproteobacteria;Legionellales;Legionellaceae;Legionella;Legionella pneumophila;Legionella pneumophila str. Corby;
sim_1272	11	5950	1938483	Bacteria;Actinobacteria;Actinobacteria;Bifidobacteriales;Bifidobacteriaceae;Bifidobacterium;Bifidobacterium animalis;Bifidobacterium animalis subsp. lactis DSM 10140;
sim_1273	1	1	1172197	Bacteria;Chlamydiae;Chlamydiia;Chlamydiales;Chlamydiaceae;Chlamydia;Chlamydia psittaci;Chlamydophila psittaci 01DC11;
sim_1274	54	5910	4547930	Bacteria;Proteobacteria;Gammaproteobacteria;Pseudomonadales;Pseudomonadaceae;Pseudomonas;Pseudomonas stutzeri;Pseudomonas stutzeri ATCC 17588 = LMG 11199;
sim_1275	43	13180	2170808	Bacteria;Firmicutes;Bacilli;Lactobacillales;Streptococcaceae;Streptococcus;Streptococcus suis;Streptococcus suis BM407;
sim_1276	271	21221	5855531	Bacteria;Proteobacteria;Gammaproteobacteria;Enterobacteriales;Enterobacteriaceae;Escherichia;Escherichia coli;Escherichia coli O26:H11 str. 11368;
sim_1277	27	6103	2160695	Bacteria;Proteobacteria;Gammaproteobacteria;Pasteurellales;Pasteurellaceae;Aggregatibacter;Aggregatibacter actinomycetemcomitans;Aggregatibacter actinomycetemcomitans D11S-1;
sim_1278	37	15287	4145581	Bacteria;Firmicutes;Clostridia;Clostridiales;Clostridiaceae;Clostridium;Clostridium acetobutylicum;Clostridium acetobutylicum DSM 1731;
sim_1279	67	5313	5608040	Bacteria;Bacteroidetes;Cytophagia;Cytophagales;Cyclobacteriaceae;Echinicola;Echinicola vietnamensis;Echinicola vietnamensis DSM 17526;
sim_128	1	1	1168986	Bacteria;Chlamydiae;Chlamydiia;Chlamydiales;Chlamydiaceae;Chlamydia;Chlamydia psittaci;Chlamydia psittaci NJ1;
sim_1280	24	5292	4027676	Bacteria;Firmicutes;Bacilli;Bacillales;Bacillaceae;Bacillus;Bacillus subtilis;Bacillus subtilis subsp. spizizenii str. W23;
sim_1281	160	10512	5444283	Bacteria;Proteobacteria;Gammaproteobacteria;Enterobacteriales;Enterobacteriaceae;Citrobacter;Citrobacter rodentium;Citrobacter rodentium ICC168;
sim_1282	76	7933	8728773	Bacteria;Cyanobacteria;Cyanobacteria (class);Nostocales;Rivulariaceae;Rivularia;Rivularia sp. PCC 7116;Rivularia sp. PCC 7116;
sim_1283	26	47079	2211485	Bacteria;Firmicutes;Bacilli;Lactobacillales;Streptococcaceae;Streptococcus;Streptococcus agalactiae;Streptococcus agalactiae NEM316;
sim_1284	148	2578	3268071	Bacteria;Actinobacteria;Actinobacteria;Actinomycetales;Mycobacteriaceae;Mycobacterium;Mycobacterium leprae;Mycobacterium leprae Br4923;
sim_1285	10	5755	1617545	Bacteria;Actinobacteria;Actinobacteria;Bifidobacteriales;Bifidobacteriaceae;Gardnerella;Gardnerella vaginalis;Gardnerella vaginalis 409-05;
sim_1286	63	6394	2133977	Bacteria;Firmicutes;Bacilli;Lactobacillales;Lactobacillaceae;Lactobacillus;Lactobacillus salivarius;Lactobacillus salivarius UCC118;
sim_1287	96	5682	3072769	Archaea;Euryarchaeota;Methanomicrobia;Methanosarcinales;Methanosarcinaceae;Methanolobus;Methanolobus psychrophilus;Methanolobus psychrophilus R15;
sim_1288	22	22201	1656544	Bacteria;Proteobacteria;Epsilonproteobacteria;Campylobacterales;Helicobacteraceae;Helicobacter;Helicobacter pylori;Helicobacter pylori XZ274;
sim_1289	22	5976	2100077	Bacteria;Firmicutes;Bacilli;Lactobacillales;Streptococcaceae;Streptococcus;Streptococcus pasteurianus;Streptococcus pasteurianus ATCC 43144;
sim_129	85	6319	2184406	Bacteria;Proteobacteria;Betaproteobacteria;Neisseriales;Neisseriaceae;Neisseria;Neisseria meningitidis;Neisseria meningitidis Z2491;
sim_1290	35	38051	5313905	Bacteria;Proteobacteria;Alphaproteobacteria;Sphingomonadales;Sphingomonadaceae;Novosphingobium;Novosphingobium sp. PP1Y;Novosphingobium sp. PP1Y;
sim_1291	25	16217	1720048	Archaea;Euryarchaeota;Methanococci;Methanococcales;Methanococcaceae;Methanococcus;Methanococcus vannielii;Methanococcus vannielii SB;
sim_1292	2	3829	1144377	Bacteria;Chlamydiae;Chlamydiia;Chlamydiales;Chlamydiaceae;Chlamydophila;Chlamydophila abortus;Chlamydophila abortus S26_3;
sim_1293	20	6159	4681111	Bacteria;Cyanobacteria;Cyanobacteria (class);Oscillatoriales;Oscillatoriales (family);Geitlerinema;Geitlerinema sp. PCC 7407;Geitlerinema sp. PCC 7407;
sim_1294	31	5486	7497934	Bacteria;Actinobacteria;Actinobacteria;Actinomycetales;Frankiaceae;Frankia;Frankia alni;Frankia alni ACN14a;
sim_1295	24	2551	3386737	Bacteria;Bacteroidetes;Bacteroidetes (class);Bacteroidetes Order II. Incertae sedis;Rhodothermaceae;Rhodothermus;Rhodothermus marinus;Rhodothermus marinus DSM 4252;
sim_1296	10	6037	2606374	Bacteria;Actinobacteria;Actinobacteria;Actinomycetales;Corynebacteriaceae;Corynebacterium;Corynebacterium ulcerans;Corynebacterium ulcerans BR-AD22;
sim_1297	250	5500	2316838	Bacteria;Firmicutes;Bacilli;Lactobacillales;Lactobacillaceae;Lactobacillus;Lactobacillus reuteri;Lactobacillus reuteri SD2112;
sim_1298	61	6213	4773551	Bacteria;Proteobacteria;Betaproteobacteria;Burkholderiales;Alcaligenaceae;Bordetella;Bordetella parapertussis;Bordetella parapertussis 12822;
sim_1299	21	5762	2012424	Archaea;Euryarchaeota;Methanomicrobia;Methanosarcinales;Methanosarcinaceae;Methanohalophilus;Methanohalophilus mahii;Methanohalophilus mahii DSM 5219;
sim_13	31	4953	6967790	Bacteria;Bacteroidetes;Cytophagia;Cytophagales;Cytophagaceae;Dyadobacter;Dyadobacter fermentans;Dyadobacter fermentans DSM 18053;
sim_130	6	5474	1719192	Bacteria;Proteobacteria;Deltaproteobacteria;Desulfovibrionales;Desulfovibrionaceae;Lawsonia;Lawsonia intracellularis;Lawsonia intracellularis N343;
sim_1300	84	6835	2694139	Bacteria;Proteobacteria;Gammaproteobacteria;Pasteurellales;Pasteurellaceae;Gallibacterium;Gallibacterium anatis;Gallibacterium anatis UMN179;
sim_1301	15	5809	1820886	Bacteria;Firmicutes;Bacilli;Lactobacillales;Streptococcaceae;Streptococcus;Streptococcus agalactiae;Streptococcus agalactiae SA20-06;
sim_1302	66	4802	1999646	Bacteria;Synergistetes;Synergistia;Synergistales;Synergistaceae;Thermovirga;Thermovirga lienii;Thermovirga lienii DSM 17291;
sim_1303	83	13756	6517073	Bacteria;Proteobacteria;Deltaproteobacteria;Desulfobacterales;Desulfobacteraceae;Desulfatibacillum;Desulfatibacillum alkenivorans;Desulfatibacillum alkenivorans AK-01;
sim_1304	38	5609	4037671	Bacteria;Proteobacteria;Gammaproteobacteria;Alteromonadales;Pseudoalteromonadaceae;Pseudoalteromonas;Pseudoalteromonas sp. SM9913;Pseudoalteromonas sp. SM9913;
sim_1305	21	1904	817176	Bacteria;Tenericutes;Mollicutes;Mycoplasmatales;Mycoplasmataceae;Mycoplasma;Mycoplasma pneumoniae;Mycoplasma pneumoniae 309;
sim_1306	15	5769	1726519	Bacteria;Actinobacteria;Actinobacteria;Bifidobacteriales;Bifidobacteriaceae;Gardnerella;Gardnerella vaginalis;Gardnerella vaginalis HMP9231;
sim_1307	12	5815	4110251	Bacteria;Proteobacteria;Betaproteobacteria;Burkholderiales;Oxalobacteraceae;Janthinobacterium;Janthinobacterium sp. Marseille;Janthinobacterium sp. Marseille;
sim_1308	24	6182	2410873	Bacteria;Cyanobacteria;Cyanobacteria (class);Prochlorales;Prochlorococcaceae;Prochlorococcus;Prochlorococcus marinus;Prochlorococcus marinus str. MIT 9313;
sim_1309	29	6060	2038034	Bacteria;Firmicutes;Bacilli;Lactobacillales;Streptococcaceae;Streptococcus;Streptococcus suis;Streptococcus suis GZ1;
sim_131	22	5695	2484940	Bacteria;Proteobacteria;Gammaproteobacteria;Pasteurellales;Pasteurellaceae;Actinobacillus;Actinobacillus suis;Actinobacillus suis H91-0380;
sim_1310	67	22940	4964097	Bacteria;Proteobacteria;Gammaproteobacteria;Enterobacteriales;Enterobacteriaceae;Salmonella;Salmonella enterica;Salmonella enterica subsp. enterica serovar Typhimurium str. 14028S;
sim_1311	21	5985	4935185	Bacteria;Proteobacteria;Alphaproteobacteria;Rhizobiales;Phyllobacteriaceae;Chelativorans;Chelativorans sp. BNC1;Chelativorans sp. BNC1;
sim_1312	367	5743	5125950	Bacteria;Cyanobacteria;Cyanobacteria (class);Oscillatoriales;Oscillatoriales (family);Leptolyngbya;Leptolyngbya sp. PCC 7376;Leptolyngbya sp. PCC 7376;
sim_1313	203	10202	3337040	Bacteria;Proteobacteria;Alphaproteobacteria;Rhodospirillales;Acetobacteraceae;Acetobacter;Acetobacter pasteurianus;Acetobacter pasteurianus IFO 3283-32;
sim_1314	187	15959	3237599	Bacteria;Proteobacteria;Gammaproteobacteria;Acidithiobacillales;Acidithiobacillaceae;Acidithiobacillus;Acidithiobacillus caldus;Acidithiobacillus caldus SM-1;
sim_1315	61	2515	1516355	Bacteria;Proteobacteria;Alphaproteobacteria;Rickettsiales;Anaplasmataceae;Ehrlichia;Ehrlichia ruminantium;Ehrlichia ruminantium str. Welgevonden;
sim_1316	2	671	1861320	Archaea;Euryarchaeota;Thermococci;Thermococcales;Thermococcaceae;Pyrococcus;Pyrococcus sp. NA2;Pyrococcus sp. NA2;
sim_1317	26	6318	927303	Bacteria;Actinobacteria;Actinobacteria;Actinomycetales;Actinomycetales (family);Tropheryma;Tropheryma whipplei;Tropheryma whipplei str. Twist;
sim_1318	1	1	159923	Bacteria;Proteobacteria;Gammaproteobacteria;Gammaproteobacteria (order);Gammaproteobacteria (family);Candidatus Carsonella;Candidatus Carsonella ruddii;Candidatus Carsonella ruddii PC isolate NHV;
sim_1319	17	5862	2265943	Bacteria;Actinobacteria;Actinobacteria;Bifidobacteriales;Bifidobacteriaceae;Bifidobacterium;Bifidobacterium longum;Bifidobacterium longum subsp. longum BBMN68;
sim_132	71	5518	2097766	Bacteria;Firmicutes;Bacilli;Lactobacillales;Lactobacillaceae;Lactobacillus;Lactobacillus acidophilus;Lactobacillus acidophilus 30SC;
sim_1320	8	5901	3395237	Bacteria;Actinobacteria;Actinobacteria;Actinomycetales;Microbacteriaceae;Clavibacter;Clavibacter michiganensis;Clavibacter michiganensis subsp. michiganensis NCPPB 382;
sim_1321	4	3179	986914	Bacteria;Spirochaetes;Spirochaetia;Spirochaetales;Spirochaetaceae;Borrelia;Borrelia bavariensis;Borrelia garinii PBi;
sim_1322	36	5721	2477838	Bacteria;Actinobacteria;Actinobacteria;Bifidobacteriales;Bifidobacteriaceae;Bifidobacterium;Bifidobacterium longum;Bifidobacterium longum subsp. longum JDM301;
sim_1323	19	5686	3307740	Bacteria;Actinobacteria;Actinobacteria;Actinomycetales;Promicromonosporaceae;Isoptericola;Isoptericola variabilis;Isoptericola variabilis 225;
sim_1324	1	1	722585	Bacteria;Proteobacteria;Gammaproteobacteria;Enterobacteriales;Enterobacteriaceae;Candidatus Blochmannia;Candidatus Blochmannia vafer;Candidatus Blochmannia vafer str. BVAF;
sim_1325	180	19693	5594477	Bacteria;Proteobacteria;Gammaproteobacteria;Enterobacteriales;Enterobacteriaceae;Escherichia;Escherichia coli;Escherichia coli O157:H7 str. Sakai;
sim_1326	58	18912	4700560	Bacteria;Proteobacteria;Gammaproteobacteria;Enterobacteriales;Enterobacteriaceae;Escherichia;Escherichia coli;Escherichia coli IAI1;
sim_1327	14	5741	1933695	Bacteria;Actinobacteria;Actinobacteria;Bifidobacteriales;Bifidobacteriaceae;Bifidobacterium;Bifidobacterium animalis;Bifidobacterium animalis subsp. lactis AD011;
sim_1328	2	5411	1080451	Bacteria;Chlamydiae;Chlamydiia;Chlamydiales;Chlamydiaceae;Chlamydia;Chlamydia muridarum;Chlamydia muridarum Nigg;
sim_1329	120	27478	9731138	Bacteria;Proteobacteria;Betaproteobacteria;Burkholderiales;Burkholderiaceae;Burkholderia;Burkholderia xenovorans;Burkholderia xenovorans LB400;
sim_133	69	9383	3079196	Bacteria;Firmicutes;Bacilli;Lactobacillales;Lactobacillaceae;Lactobacillus;Lactobacillus casei;Lactobacillus casei BL23;
sim_1330	114	11580	5984790	Bacteria;Proteobacteria;Gammaproteobacteria;Pseudomonadales;Pseudomonadaceae;Pseudomonas;Pseudomonas putida;Pseudomonas putida S16;
sim_1331	30	1339	1323280	Bacteria;Proteobacteria;Alphaproteobacteria;Rickettsiales;Rickettsiaceae;Rickettsia;Rickettsia australis;Rickettsia australis str. Cutlack;
sim_1332	63	8878	3629109	Bacteria;Proteobacteria;Deltaproteobacteria;Desulfovibrionales;Desulfovibrionaceae;Desulfovibrio;Desulfovibrio aespoeensis;Desulfovibrio aespoeensis Aspo-2;
sim_1333	37	6153	5081038	Bacteria;Actinobacteria;Actinobacteria;Actinomycetales;Micrococcaceae;Arthrobacter;Arthrobacter sp. Rue61a;Arthrobacter sp. Rue61a;
sim_1334	124	5634	2534358	Bacteria;Firmicutes;Clostridia;Thermoanaerobacterales;Thermoanaerobacterales Family III. Incertae Sedis;Thermoanaerobacterium;Thermoanaerobacterium xylanolyticum;Thermoanaerobacterium xylanolyticum LX-11;
sim_1335	79	5362	3205686	Bacteria;Firmicutes;Bacilli;Bacillales;Alicyclobacillaceae;Alicyclobacillus;Alicyclobacillus acidocaldarius;Alicyclobacillus acidocaldarius subsp. acidocaldarius DSM 446;
sim_1336	1	1	143795	Bacteria;Proteobacteria;Alphaproteobacteria;Rhizobiales;Rhizobiales (family);Candidatus Hodgkinia;Candidatus Hodgkinia cicadicola;Candidatus Hodgkinia cicadicola Dsem;
sim_1337	124	28031	10383684	Bacteria;Actinobacteria;Actinobacteria;Actinomycetales;Streptomycetaceae;Streptomyces;Streptomyces hygroscopicus;Streptomyces hygroscopicus subsp. jinggangensis 5008;
sim_1338	82	76866	1968651	Bacteria;Proteobacteria;Gammaproteobacteria;Thiotrichales;Francisellaceae;Francisella;Francisella tularensis;Francisella tularensis subsp. tularensis TIGB03;
sim_1339	65	11919	6293399	Bacteria;Bacteroidetes;Bacteroidia;Bacteroidales;Bacteroidaceae;Bacteroides;Bacteroides thetaiotaomicron;Bacteroides thetaiotaomicron VPI-5482;
sim_1340	21	6309	3312769	Bacteria;Proteobacteria;Alphaproteobacteria;Rhizobiales;Brucellaceae;Brucella;Brucella canis;Brucella canis ATCC 23365;
sim_1341	20	5235	4012918	Bacteria;Firmicutes;Clostridia;Clostridiales;Clostridiaceae;Clostridium;Clostridium botulinum;Clostridium botulinum F str. Langeland;
sim_1342	95	5962	4683620	Bacteria;Proteobacteria;Gammaproteobacteria;Enterobacteriales;Enterobacteriaceae;Yersinia;Yersinia enterocolitica;Yersinia enterocolitica subsp. enterocolitica 8081;
sim_1343	6	1273	1704176	Bacteria;Cyanobacteria;Cyanobacteria (class);Prochlorales;Prochlorococcaceae;Prochlorococcus;Prochlorococcus marinus;Prochlorococcus marinus str. MIT 9515;
sim_1344	141	6979	5136364	Bacteria;Proteobacteria;Deltaproteobacteria;Desulfuromonadales;Geobacteraceae;Geobacter;Geobacter uraniireducens;Geobacter uraniireducens Rf4;
sim_1345	1	1	1109804	Bacteria;Proteobacteria;Alphaproteobacteria;Rickettsiales;Rickettsiaceae;Rickettsia;Rickettsia prowazekii;Rickettsia prowazekii str. Chernikova;
sim_1346	93	6823	6686334	Bacteria;Proteobacteria;Alphaproteobacteria;Rhizobiales;Rhizobiaceae;Rhizobium;Rhizobium tropici;Rhizobium tropici CIAT 899;
sim_1347	55	5930	5196935	Bacteria;Proteobacteria;Betaproteobacteria;Burkholderiales;Comamonadaceae;Acidovorax;Acidovorax sp. KKS102;Acidovorax sp. KKS102;
sim_1348	70	40731	2975953	Bacteria;Thermotogae;Thermotogae;Thermotogales;Thermotogaceae;Mesotoga;Mesotoga prima;Mesotoga prima MesG1.Ag.4.2;
sim_1349	14	5461	2960339	Bacteria;Firmicutes;Bacilli;Lactobacillales;Lactobacillaceae;Lactobacillus;Lactobacillus rhamnosus;Lactobacillus rhamnosus ATCC 8530;
sim_135	71	5111	4176973	Bacteria;Cyanobacteria;Cyanobacteria (class);Chroococcales;Chroococcales (family);Cyanobacterium;Cyanobacterium aponinum;Cyanobacterium aponinum PCC 10605;
sim_1350	16	5933	3843004	Bacteria;Fibrobacteres;Fibrobacteria;Fibrobacterales;Fibrobacteraceae;Fibrobacter;Fibrobacter succinogenes;Fibrobacter succinogenes subsp. succinogenes S85;
sim_1351	39	5033	4127356	Bacteria;Acidobacteria;Acidobacteriia;Acidobacteriales;Acidobacteriaceae;Acidobacterium;Acidobacterium capsulatum;Acidobacterium capsulatum ATCC 51196;
sim_1352	22	5604	2820454	Bacteria;Firmicutes;Bacilli;Bacillales;Staphylococcaceae;Staphylococcus;Staphylococcus aureus;Staphylococcus aureus subsp. aureus MSSA476;
sim_1353	126	5658	7737025	Bacteria;Proteobacteria;Alphaproteobacteria;Rhizobiales;Methylobacteriaceae;Methylobacterium;Methylobacterium sp. 4-46;Methylobacterium sp. 4-46;
sim_1354	28	6030	1914490	Bacteria;Proteobacteria;Gammaproteobacteria;Pasteurellales;Pasteurellaceae;Haemophilus;Haemophilus influenzae;Haemophilus influenzae 86-028NP;
sim_1355	2	1735	2298983	Archaea;Crenarchaeota;Thermoprotei;Thermoproteales;Thermoproteaceae;Vulcanisaeta;Vulcanisaeta moutnovskia;Vulcanisaeta moutnovskia 768-28;
sim_1356	2	5474	1042743	Bacteria;Chlamydiae;Chlamydiia;Chlamydiales;Chlamydiaceae;Chlamydia;Chlamydia trachomatis;Chlamydia trachomatis F_SW5;
sim_1357	33	5546	2314078	Bacteria;Proteobacteria;Gammaproteobacteria;Pasteurellales;Pasteurellaceae;Basfia;Mannheimia succiniciproducens;Mannheimia succiniciproducens MBEL55E;
sim_1358	1	1	609561	Bacteria;Bacteroidetes;Flavobacteriia;Flavobacteriales;Blattabacteriaceae;Blattabacterium;Blattabacterium punctulatus;Blattabacterium sp. (Cryptocercus punctulatus) str. Cpu;
sim_1359	46	5576	4308776	Bacteria;Proteobacteria;Alphaproteobacteria;Caulobacterales;Caulobacteraceae;Asticcacaulis;Asticcacaulis excentricus;Asticcacaulis excentricus CB 48;
sim_136	70	9383	3077434	Bacteria;Firmicutes;Bacilli;Lactobacillales;Lactobacillaceae;Lactobacillus;Lactobacillus casei;Lactobacillus casei LC2W;
sim_1360	34	12324	3093113	Bacteria;Firmicutes;Bacilli;Bacillales;Listeriaceae;Listeria;Listeria innocua;Listeria innocua Clip11262;
sim_1361	2	572	742431	Bacteria;Tenericutes;Mollicutes;Mycoplasmatales;Mycoplasmataceae;Mycoplasma;Mycoplasma suis;Mycoplasma suis str. Illinois;
sim_1362	65	54977	4587455	Bacteria;Proteobacteria;Gammaproteobacteria;Gammaproteobacteria (order);Gammaproteobacteria (family);Gammaproteobacteria (genus);gamma proteobacterium HdN1;gamma proteobacterium HdN1;
sim_1363	49	5730	5382319	Bacteria;Firmicutes;Bacilli;Bacillales;Bacillaceae;Bacillus;Bacillus cereus;Bacillus cereus FRI-35;
sim_1364	65	4194	2785752	Bacteria;Firmicutes;Clostridia;Thermoanaerobacterales;Thermoanaerobacterales Family III. Incertae Sedis;Thermoanaerobacterium;Thermoanaerobacterium thermosaccharolyticum;Thermoanaerobacterium thermosaccharolyticum DSM 571;
sim_1365	109	3578	4524466	Bacteria;Actinobacteria;Actinobacteria;Actinomycetales;Mycobacteriaceae;Mycobacterium;Mycobacterium canettii;Mycobacterium canettii CIPT 140070017;
sim_1366	72	6080	2112148	Bacteria;Firmicutes;Bacilli;Lactobacillales;Streptococcaceae;Streptococcus;Streptococcus pneumoniae;Streptococcus pneumoniae Taiwan19F-14;
sim_1367	97	5021	7530241	Bacteria;Proteobacteria;Alphaproteobacteria;Rhodospirillales;Rhodospirillaceae;Azospirillum;Azospirillum brasilense;Azospirillum brasilense Sp245;
sim_1368	1	1	1169374	Bacteria;Chlamydiae;Chlamydiia;Chlamydiales;Chlamydiaceae;Chlamydia;Chlamydia psittaci;Chlamydophila psittaci C19_98;
sim_1369	81	6770	6320946	Bacteria;Proteobacteria;Alphaproteobacteria;Rhizobiales;Rhizobiaceae;Agrobacterium;Agrobacterium vitis;Agrobacterium vitis S4;
sim_137	37	9686	5012132	Bacteria;Proteobacteria;Gammaproteobacteria;Enterobacteriales;Enterobacteriaceae;Enterobacter;Enterobacter asburiae;Enterobacter asburiae LF7a;
sim_1370	25	12012	976412	Bacteria;Tenericutes;Mollicutes;Mycoplasmatales;Mycoplasmataceae;Mycoplasma;Mycoplasma gallisepticum;Mycoplasma gallisepticum CA06_2006.052-5-2P;
sim_1371	38	8030	3592125	Bacteria;Firmicutes;Clostridia;Clostridiales;Lachnospiraceae;Roseburia;Roseburia hominis;Roseburia hominis A2-183;
sim_1372	44	5500	2043161	Bacteria;Firmicutes;Bacilli;Lactobacillales;Lactobacillaceae;Lactobacillus;Lactobacillus crispatus;Lactobacillus crispatus ST1;
sim_1373	24	5415	2378438	Archaea;Euryarchaeota;Methanomicrobia;Methanocellales;Methanocellaceae;Methanocella;Methanocella conradii;Methanocella conradii HZ254;
sim_1374	26	5945	7043595	Bacteria;Proteobacteria;Betaproteobacteria;Burkholderiales;Burkholderiaceae;Burkholderia;Burkholderia sp. CCGE1003;Burkholderia sp. CCGE1003;
sim_1375	38	2589	4379231	Bacteria;Proteobacteria;Alphaproteobacteria;Caulobacterales;Caulobacteraceae;Phenylobacterium;Phenylobacterium zucineum;Phenylobacterium zucineum HLK1;
sim_1376	110	9120	5305675	Bacteria;Cyanobacteria;Cyanobacteria (class);Nostocales;Nostocaceae;Anabaena;Anabaena sp. 90;Anabaena sp. 90;
sim_1377	15	5226	1139971	Bacteria;Spirochaetes;Spirochaetia;Spirochaetales;Spirochaetaceae;Treponema;Treponema pallidum;Treponema pallidum subsp. pallidum DAL-1;
sim_1378	52	27188	3730232	Bacteria;Proteobacteria;Deltaproteobacteria;Desulfovibrionales;Desulfovibrionaceae;Desulfovibrio;Desulfovibrio alaskensis;Desulfovibrio alaskensis G20;
sim_1379	10	6036	2522885	Bacteria;Actinobacteria;Actinobacteria;Actinomycetales;Propionibacteriaceae;Propionibacterium;Propionibacterium acnes;Propionibacterium acnes TypeIA2 P.acn17;
sim_138	23	5207	3939203	Bacteria;Firmicutes;Bacilli;Bacillales;Bacillaceae;Bacillus;Bacillus amyloliquefaciens;Bacillus amyloliquefaciens XH7;
sim_1380	33	6733	2880168	Bacteria;Firmicutes;Bacilli;Bacillales;Staphylococcaceae;Staphylococcus;Staphylococcus aureus;Staphylococcus aureus subsp. aureus Mu3;
sim_1381	83	7202	8493513	Bacteria;Proteobacteria;Alphaproteobacteria;Rhizobiales;Bradyrhizobiaceae;Bradyrhizobium;Bradyrhizobium sp. BTAi1;Bradyrhizobium sp. BTAi1;
sim_1382	164	5761	5365318	Bacteria;Proteobacteria;Gammaproteobacteria;Pseudomonadales;Pseudomonadaceae;Azotobacter;Azotobacter vinelandii;Azotobacter vinelandii DJ;
sim_1383	130	16247	9446314	Bacteria;Proteobacteria;Deltaproteobacteria;Myxococcales;Kofleriaceae;Haliangium;Haliangium ochraceum;Haliangium ochraceum DSM 14365;
sim_1384	142	29388	1895727	Bacteria;Proteobacteria;Gammaproteobacteria;Thiotrichales;Francisellaceae;Francisella;Francisella tularensis;Francisella tularensis subsp. holarctica OSU18;
sim_1385	238	5580	5017071	Bacteria;Proteobacteria;Gammaproteobacteria;Chromatiales;Chromatiaceae;Thiocystis;Thiocystis violascens;Thiocystis violascens DSM 198;
sim_1386	5	5729	821813	Bacteria;Proteobacteria;Betaproteobacteria;Betaproteobacteria (order);Betaproteobacteria (family);Kinetoplastibacterium;Candidatus Kinetoplastibacterium crithidii;Candidatus Kinetoplastibacterium crithidii (ex Angomonas deanei;
sim_1387	4	5668	1676444	Bacteria;Proteobacteria;Epsilonproteobacteria;Nautiliales;Nautiliaceae;Nautilia;Nautilia profundicola;Nautilia profundicola AmH;
sim_1388	32	5681	3961368	Bacteria;Firmicutes;Bacilli;Bacillales;Bacillaceae;Bacillus;Bacillus amyloliquefaciens;Bacillus amyloliquefaciens subsp. plantarum AS43.3;
sim_1389	116	5950	2575032	Archaea;Euryarchaeota;Methanomicrobia;Methanosarcinales;Methanosarcinaceae;Methanococcoides;Methanococcoides burtonii;Methanococcoides burtonii DSM 6242;
sim_139	6	6003	2337606	Bacteria;Actinobacteria;Actinobacteria;Actinomycetales;Corynebacteriaceae;Corynebacterium;Corynebacterium pseudotuberculosis;Corynebacterium pseudotuberculosis 42_02-A;
sim_1390	29	5164	3397754	Bacteria;Proteobacteria;Gammaproteobacteria;Legionellales;Legionellaceae;Legionella;Legionella pneumophila;Legionella pneumophila subsp. pneumophila str. Philadelphia 1;
sim_1391	43	7241	5103524	Bacteria;Proteobacteria;Gammaproteobacteria;Vibrionales;Vibrionaceae;Vibrio;Vibrio parahaemolyticus;Vibrio parahaemolyticus BB22OP;
sim_1392	17	5935	2814130	Bacteria;Firmicutes;Bacilli;Bacillales;Listeriaceae;Listeria;Listeria welshimeri;Listeria welshimeri serovar 6b str. SLCC5334;
sim_1393	26	5239	4259691	Bacteria;Firmicutes;Clostridia;Clostridiales;Clostridiaceae;Clostridium;Clostridium botulinum;Clostridium botulinum A3 str. Loch Maree;
sim_1394	31	5350	4603060	Bacteria;Proteobacteria;Alphaproteobacteria;Rhodobacterales;Rhodobacteraceae;Rhodobacter;Rhodobacter sphaeroides;Rhodobacter sphaeroides 2.4.1;
sim_1395	34	6303	2427149	Bacteria;Actinobacteria;Actinobacteria;Actinomycetales;Corynebacteriaceae;Corynebacterium;Corynebacterium diphtheriae;Corynebacterium diphtheriae HC01;
sim_1396	4	5765	2279118	Bacteria;Actinobacteria;Actinobacteria;Actinomycetales;Corynebacteriaceae;Corynebacterium;Corynebacterium pseudotuberculosis;Corynebacterium pseudotuberculosis 1_06-A;
sim_1397	21	5737	2582886	Bacteria;Proteobacteria;Gammaproteobacteria;Chromatiales;Halothiobacillaceae;Halothiobacillus;Halothiobacillus neapolitanus;Halothiobacillus neapolitanus c2;
sim_1398	57	7896	4949783	Bacteria;Proteobacteria;Gammaproteobacteria;Enterobacteriales;Enterobacteriaceae;Salmonella;Salmonella enterica;Salmonella enterica subsp. enterica serovar Typhi str. P-stx-12;
sim_1399	38	5885	6550056	Bacteria;Proteobacteria;Betaproteobacteria;Burkholderiales;Comamonadaceae;Variovorax;Variovorax paradoxus;Variovorax paradoxus EPS;
sim_14	22	6118	2362241	Bacteria;Firmicutes;Bacilli;Lactobacillales;Streptococcaceae;Streptococcus;Streptococcus gallolyticus;Streptococcus gallolyticus subsp. gallolyticus ATCC 43143;
sim_140	45	6201	1895017	Bacteria;Firmicutes;Bacilli;Lactobacillales;Streptococcaceae;Streptococcus;Streptococcus pyogenes;Streptococcus pyogenes MGAS8232;
sim_1400	25	14286	986257	Bacteria;Tenericutes;Mollicutes;Mycoplasmatales;Mycoplasmataceae;Mycoplasma;Mycoplasma gallisepticum;Mycoplasma gallisepticum NC96_1596-4-2P;
sim_1401	87	5241	5460377	Bacteria;Cyanobacteria;Cyanobacteria (class);Chroococcales;Chroococcales (family);Cyanothece;Cyanothece sp. ATCC 51142;Cyanothece sp. ATCC 51142;
sim_1402	2	650	1543805	Bacteria;Actinobacteria;Actinobacteria;Coriobacteriales;Coriobacteriaceae;Atopobium;Atopobium parvulum;Atopobium parvulum DSM 20469;
sim_1403	41	5985	2832478	Bacteria;Firmicutes;Bacilli;Bacillales;Staphylococcaceae;Staphylococcus;Staphylococcus aureus;Staphylococcus aureus subsp. aureus ED133;
sim_1404	32	5925	1963964	Bacteria;Firmicutes;Bacilli;Lactobacillales;Streptococcaceae;Lactococcus;Lactococcus garvieae;Lactococcus garvieae Lg2;
sim_1405	2	505	2137654	Archaea;Crenarchaeota;Thermoprotei;Sulfolobales;Sulfolobaceae;Acidianus;Acidianus hospitalis;Acidianus hospitalis W1;
sim_1406	112	4976	4708530	Bacteria;Spirochaetes;Spirochaetia;Spirochaetales;Leptospiraceae;Leptospira;Leptospira interrogans;Leptospira interrogans serovar Lai str. IPAV;
sim_1407	36	5195	5288498	Bacteria;Firmicutes;Bacilli;Bacillales;Bacillaceae;Bacillus;Bacillus cereus;Bacillus cereus F837_76;
sim_1408	1	1	791654	Bacteria;Proteobacteria;Gammaproteobacteria;Enterobacteriales;Enterobacteriaceae;Candidatus Blochmannia;Candidatus Blochmannia pennsylvanicus;Candidatus Blochmannia pennsylvanicus str. BPEN;
sim_1409	61	5856	4503336	Bacteria;Proteobacteria;Gammaproteobacteria;Vibrionales;Vibrionaceae;Aliivibrio;Aliivibrio fischeri;Vibrio fischeri MJ11;
sim_141	155	10706	11138313	Bacteria;Actinobacteria;Actinobacteria;Actinomycetales;Streptomycetaceae;Streptomyces;Streptomyces violaceusniger;Streptomyces violaceusniger Tu 4113;
sim_1410	25	5835	2136808	Bacteria;Proteobacteria;Gammaproteobacteria;Pasteurellales;Pasteurellaceae;Aggregatibacter;Aggregatibacter actinomycetemcomitans;Aggregatibacter actinomycetemcomitans ANH9381;
sim_1411	88	55479	6988209	Bacteria;Actinobacteria;Actinobacteria;Actinomycetales;Mycobacteriaceae;Mycobacterium;Mycobacterium smegmatis;Mycobacterium smegmatis str. MC2 155;
sim_1412	167	5481	5783292	Bacteria;Actinobacteria;Actinobacteria;Actinomycetales;Mycobacteriaceae;Mycobacterium;Mycobacterium gilvum;Mycobacterium gilvum Spyr1;
sim_1413	48	10084	4155278	Bacteria;Firmicutes;Clostridia;Clostridiales;Clostridiaceae;Clostridium;Clostridium botulinum;Clostridium botulinum A2 str. Kyoto;
sim_1414	63	5982	1929905	Bacteria;Firmicutes;Bacilli;Lactobacillales;Streptococcaceae;Streptococcus;Streptococcus thermophilus;Streptococcus thermophilus JIM 8232;
sim_1415	22	6236	4406557	Bacteria;Proteobacteria;Alphaproteobacteria;Rhodospirillales;Rhodospirillaceae;Rhodospirillum;Rhodospirillum rubrum;Rhodospirillum rubrum ATCC 11170;
sim_1416	18	5928	2664102	Bacteria;Verrucomicrobia;Verrucomicrobiae;Verrucomicrobiales;Verrucomicrobiaceae;Akkermansia;Akkermansia muciniphila;Akkermansia muciniphila ATCC BAA-835;
sim_1417	12	1729	2159490	Bacteria;Proteobacteria;Betaproteobacteria;Burkholderiales;Burkholderiaceae;Polynucleobacter;Polynucleobacter necessarius;Polynucleobacter necessarius subsp. asymbioticus QLW-P1DMWA-1;
sim_1418	1	1	243933	Bacteria;Bacteroidetes;Flavobacteriia;Flavobacteriales;Flavobacteriales (family);Candidatus Sulcia;Candidatus Sulcia muelleri;Candidatus Sulcia muelleri DMIN;
sim_1419	279	10510	4897678	Bacteria;Firmicutes;Clostridia;Clostridiales;Clostridiaceae;Clostridium;Clostridium clariflavum;Clostridium clariflavum DSM 19732;
sim_142	79	14960	6342624	Bacteria;Actinobacteria;Actinobacteria;Actinomycetales;Mycobacteriaceae;Mycobacterium;Mycobacterium chubuense;Mycobacterium chubuense NBB4;
sim_1420	34	4913	1677455	Archaea;Euryarchaeota;Methanococci;Methanococcales;Methanococcaceae;Methanothermococcus;Methanothermococcus okinawensis;Methanothermococcus okinawensis IH1;
sim_1421	23	5621	2820462	Bacteria;Firmicutes;Bacilli;Bacillales;Staphylococcaceae;Staphylococcus;Staphylococcus aureus;Staphylococcus aureus subsp. aureus MW2;
sim_1422	65	3418	3284156	Bacteria;Deinococcus-Thermus;Deinococci;Deinococcales;Deinococcaceae;Deinococcus;Deinococcus radiodurans;Deinococcus radiodurans R1;
sim_1423	8	5802	3862530	Bacteria;Proteobacteria;Gammaproteobacteria;Pseudomonadales;Moraxellaceae;Acinetobacter;Acinetobacter calcoaceticus;Acinetobacter calcoaceticus PHEA-2;
sim_1424	62	6045	2457259	Bacteria;Firmicutes;Clostridia;Thermoanaerobacterales;Thermoanaerobacteraceae;Thermoanaerobacter;Thermoanaerobacter sp. X514;Thermoanaerobacter sp. X514;
sim_1425	61	4874	991702	Bacteria;Tenericutes;Mollicutes;Mycoplasmatales;Mycoplasmataceae;Mycoplasma;Mycoplasma bovis;Mycoplasma bovis HB0801;
sim_1426	2	713	1645259	Archaea;Thaumarchaeota;Thaumarchaeota (class);Nitrosopumilales;Nitrosopumilaceae;Nitrosopumilus;Nitrosopumilus maritimus;Nitrosopumilus maritimus SCM1;
sim_1427	22	6287	3315175	Bacteria;Proteobacteria;Alphaproteobacteria;Rhizobiales;Brucellaceae;Brucella;Brucella suis;Brucella suis 1330;
sim_1428	4	6270	3540114	Bacteria;Proteobacteria;Alphaproteobacteria;Rhodobacterales;Hyphomonadaceae;Hirschia;Hirschia baltica;Hirschia baltica ATCC 49814;
sim_1429	100	6500	7105752	Bacteria;Cyanobacteria;Cyanobacteria (class);Nostocales;Nostocaceae;Anabaena;Anabaena variabilis;Anabaena variabilis ATCC 29413 (Anabaena flos-aquae UTEX 1444);
sim_143	97	8757	2177656	Bacteria;Firmicutes;Bacilli;Lactobacillales;Streptococcaceae;Streptococcus;Streptococcus suis;Streptococcus suis D9;
sim_1430	18	6114	5639016	Bacteria;Actinobacteria;Actinobacteria;Actinomycetales;Thermomonosporaceae;Thermomonospora;Thermomonospora curvata;Thermomonospora curvata DSM 43183;
sim_1431	148	14228	4214744	Bacteria;Proteobacteria;Alphaproteobacteria;Rhodospirillales;Acetobacteraceae;Acidiphilium;Acidiphilium multivorum;Acidiphilium multivorum AIU301;
sim_1432	1	1	1111454	Bacteria;Proteobacteria;Alphaproteobacteria;Rickettsiales;Rickettsiaceae;Rickettsia;Rickettsia prowazekii;Rickettsia prowazekii str. Katsinyian;
sim_1433	53	5951	2138805	Bacteria;Firmicutes;Bacilli;Lactobacillales;Streptococcaceae;Streptococcus;Streptococcus salivarius;Streptococcus salivarius 57.I;
sim_1434	71	5550	8095515	Bacteria;Actinobacteria;Actinobacteria;Actinomycetales;Streptomycetaceae;Streptomyces;Streptomyces cattleya;Streptomyces cattleya NRRL 8057 = DSM 46488;
sim_1435	115	34928	4840251	Bacteria;Proteobacteria;Gammaproteobacteria;Alteromonadales;Shewanellaceae;Shewanella;Shewanella putrefaciens;Shewanella putrefaciens 200;
sim_1436	10	1238	2224914	Bacteria;Cyanobacteria;Cyanobacteria (class);Chroococcales;Chroococcales (family);Synechococcus;Synechococcus sp. RCC307;Synechococcus sp. RCC307;
sim_1437	81	5897	5079002	Bacteria;Proteobacteria;Gammaproteobacteria;Xanthomonadales;Xanthomonadaceae;Xanthomonas;Xanthomonas campestris;Xanthomonas campestris pv. campestris str. B100;
sim_1438	25	5728	4348133	Bacteria;Proteobacteria;Alphaproteobacteria;Sphingomonadales;Sphingomonadaceae;Sphingobium;Sphingobium sp. SYK-6;Sphingobium sp. SYK-6;
sim_1439	203	28901	5704171	Bacteria;Proteobacteria;Gammaproteobacteria;Enterobacteriales;Enterobacteriaceae;Escherichia;Escherichia coli;Escherichia coli O157:H7 str. EC4115;
sim_144	14	2523	1480884	Bacteria;Proteobacteria;Alphaproteobacteria;Rickettsiales;Rickettsiaceae;Rickettsia;Candidatus Rickettsia amblyommii;Candidatus Rickettsia amblyommii str. GAT-30V;
sim_1440	62	12245	4179867	Bacteria;Firmicutes;Clostridia;Clostridiales;Peptostreptococcaceae;Peptostreptococcaceae (genus);[Clostridium] difficile;Clostridium difficile 2007855;
sim_1441	114	6665	5355323	Bacteria;Proteobacteria;Gammaproteobacteria;Enterobacteriales;Enterobacteriaceae;Escherichia;Escherichia coli;Escherichia coli 042;
sim_1442	30	1867	829709	Bacteria;Tenericutes;Mollicutes;Mycoplasmatales;Mycoplasmataceae;Mycoplasma;Mycoplasma hyorhinis;Mycoplasma hyorhinis MCLD;
sim_1443	23	6005	3168282	Bacteria;Bacteroidetes;Bacteroidia;Bacteroidales;Prevotellaceae;Prevotella;Prevotella melaninogenica;Prevotella melaninogenica ATCC 25845;
sim_1444	56	5665	5277990	Bacteria;Proteobacteria;Deltaproteobacteria;Myxococcales;Myxococcaceae;Anaeromyxobacter;Anaeromyxobacter sp. Fw109-5;Anaeromyxobacter sp. Fw109-5;
sim_1445	8	4977	1010023	Bacteria;Tenericutes;Mollicutes;Mycoplasmatales;Mycoplasmataceae;Mycoplasma;Mycoplasma capricolum;Mycoplasma capricolum subsp. capricolum ATCC 27343;
sim_1446	2	594	579504	Bacteria;Tenericutes;Mollicutes;Mycoplasmatales;Mycoplasmataceae;Mycoplasma;Mycoplasma genitalium;Mycoplasma genitalium M6282;
sim_1447	32	6216	4581797	Bacteria;Proteobacteria;Gammaproteobacteria;Enterobacteriales;Enterobacteriaceae;Salmonella;Salmonella enterica;Salmonella enterica subsp. enterica serovar Paratyphi A str.;
sim_1448	60	1627	4394985	Bacteria;Actinobacteria;Actinobacteria;Actinomycetales;Mycobacteriaceae;Mycobacterium;Mycobacterium tuberculosis;Mycobacterium tuberculosis KZN 4207;
sim_1449	17	5932	2979198	Bacteria;Firmicutes;Bacilli;Bacillales;Listeriaceae;Listeria;Listeria monocytogenes;Listeria monocytogenes L99;
sim_145	23	5760	3417386	Bacteria;Proteobacteria;Betaproteobacteria;Burkholderiales;Burkholderiaceae;Ralstonia;Ralstonia solanacearum;Ralstonia solanacearum CFBP2957;
sim_1450	41	5945	6895538	Bacteria;Actinobacteria;Actinobacteria;Actinomycetales;Nocardiaceae;Rhodococcus;Rhodococcus erythropolis;Rhodococcus erythropolis PR4;
sim_1451	1	1	1179818	Bacteria;Chlamydiae;Chlamydiia;Chlamydiales;Chlamydiaceae;Chlamydia;Chlamydia psittaci;Chlamydia psittaci WC;
sim_1452	2	5105	751679	Bacteria;Tenericutes;Mollicutes;Mycoplasmatales;Mycoplasmataceae;Ureaplasma;Ureaplasma parvum;Ureaplasma parvum serovar 3 str. ATCC 27815;
sim_1453	20	1722	2789773	Archaea;Euryarchaeota;Methanomicrobia;Methanomicrobiales;Methanomicrobiaceae;Methanoculleus;Methanoculleus bourgensis;Methanoculleus bourgensis MS2;
sim_1454	1	1	276511	Bacteria;Bacteroidetes;Flavobacteriia;Flavobacteriales;Flavobacteriales (family);Candidatus Sulcia;Candidatus Sulcia muelleri;Candidatus Sulcia muelleri CARI;
sim_1455	27	5598	5875750	Bacteria;Proteobacteria;Gammaproteobacteria;Pseudomonadales;Pseudomonadaceae;Pseudomonas;Pseudomonas putida;Pseudomonas putida HB3267;
sim_1456	39	5622	2903081	Bacteria;Firmicutes;Bacilli;Bacillales;Staphylococcaceae;Staphylococcus;Staphylococcus aureus;Staphylococcus aureus subsp. aureus USA300_TCH1516;
sim_1457	17	4259	777079	Bacteria;Tenericutes;Mollicutes;Mycoplasmatales;Mycoplasmataceae;Mycoplasma;Mycoplasma mobile;Mycoplasma mobile 163K;
sim_1458	59	5713	6221273	Bacteria;Bacteroidetes;Cytophagia;Cytophagales;Cyclobacteriaceae;Cyclobacterium;Cyclobacterium marinum;Cyclobacterium marinum DSM 745;
sim_1459	1	1	162589	Bacteria;Proteobacteria;Gammaproteobacteria;Gammaproteobacteria (order);Gammaproteobacteria (family);Candidatus Carsonella;Candidatus Carsonella ruddii;Candidatus Carsonella ruddii CE isolate Thao2000;
sim_146	1	1	1179551	Bacteria;Chlamydiae;Chlamydiia;Chlamydiales;Chlamydiaceae;Chlamydia;Chlamydia psittaci;Chlamydia psittaci 84_55;
sim_1460	59	5267	9127347	Bacteria;Bacteroidetes;Sphingobacteriia;Sphingobacteriales;Sphingobacteriales (family);Chitinophaga;Chitinophaga pinensis;Chitinophaga pinensis DSM 2588;
sim_1461	21	5676	3288404	Bacteria;Proteobacteria;Alphaproteobacteria;Rhodobacterales;Rhodobacteraceae;Ketogulonicigenium;Ketogulonicigenium vulgare;Ketogulonicigenium vulgare Y25;
sim_1462	1	1	1284727	Bacteria;Proteobacteria;Alphaproteobacteria;Alphaproteobacteria (order);Alphaproteobacteria (family);Candidatus Pelagibacter;Candidatus Pelagibacter sp. IMCC9063;Candidatus Pelagibacter sp. IMCC9063;
sim_1463	36	5499	2827166	Bacteria;Firmicutes;Bacilli;Bacillales;Staphylococcaceae;Staphylococcus;Staphylococcus aureus;Staphylococcus aureus subsp. aureus TCH60;
sim_1464	32	5367	3847969	Bacteria;Firmicutes;Clostridia;Clostridiales;Clostridiaceae;Clostridium;Clostridium botulinum;Clostridium botulinum B str. Eklund 17B;
sim_1465	139	6399	2277550	Bacteria;Proteobacteria;Betaproteobacteria;Neisseriales;Neisseriaceae;Neisseria;Neisseria meningitidis;Neisseria meningitidis 8013;
sim_1466	6	4982	1739927	Archaea;Euryarchaeota;Methanococci;Methanococcales;Methanocaldococcaceae;Methanocaldococcus;Methanocaldococcus jannaschii;Methanocaldococcus jannaschii DSM 2661;
sim_1467	20	6810	2952962	Bacteria;Bacteroidetes;Flavobacteriia;Flavobacteriales;Flavobacteriaceae;Croceibacter;Croceibacter atlanticus;Croceibacter atlanticus HTCC2559;
sim_1468	67	1687	4398525	Bacteria;Actinobacteria;Actinobacteria;Actinomycetales;Mycobacteriaceae;Mycobacterium;Mycobacterium tuberculosis;Mycobacterium tuberculosis CTRI-2;
sim_1469	218	5632	9059191	Bacteria;Cyanobacteria;Cyanobacteria (class);Nostocales;Nostocaceae;Nostoc;Nostoc punctiforme;Nostoc punctiforme PCC 73102 (Nostoc punctiforme ATCC 29133);
sim_147	31	5369	3348624	Bacteria;Firmicutes;Bacilli;Lactobacillales;Lactobacillaceae;Lactobacillus;Lactobacillus plantarum;Lactobacillus plantarum WCFS1;
sim_1470	101	5944	4079586	Bacteria;Proteobacteria;Gammaproteobacteria;Vibrionales;Vibrionaceae;Vibrio;Vibrio cholerae;Vibrio cholerae IEC224;
sim_1471	33	33622	3406739	Bacteria;Firmicutes;Clostridia;Clostridiales;Peptococcaceae;Syntrophobotulus;Syntrophobotulus glycolicus;Syntrophobotulus glycolicus DSM 8271;
sim_1472	58	10187	5199401	Bacteria;Proteobacteria;Gammaproteobacteria;Alteromonadales;Shewanellaceae;Shewanella;Shewanella baltica;Shewanella baltica BA175;
sim_1473	43	35317	4643639	Bacteria;Proteobacteria;Betaproteobacteria;Burkholderiales;Burkholderiales (family);Methylibium;Methylibium petroleiphilum;Methylibium petroleiphilum PM1;
sim_1474	19	6209	1695860	Bacteria;Proteobacteria;Betaproteobacteria;Burkholderiales;Alcaligenaceae;Taylorella;Taylorella equigenitalis;Taylorella equigenitalis MCE9;
sim_1475	18	40133	1894360	Bacteria;Firmicutes;Bacilli;Lactobacillales;Lactobacillaceae;Lactobacillus;Lactobacillus gasseri;Lactobacillus gasseri ATCC 33323;
sim_1476	34	26963	1155838	Bacteria;Tenericutes;Mollicutes;Mycoplasmatales;Mycoplasmataceae;Mycoplasma;Mycoplasma mycoides;Mycoplasma mycoides subsp. capri LC str. 95010;
sim_1477	10	888	1269774	Bacteria;Proteobacteria;Alphaproteobacteria;Rickettsiales;Rickettsiaceae;Rickettsia;Rickettsia rickettsii;Rickettsia rickettsii str. Hauke;
sim_1478	59	7657	4873567	Bacteria;Firmicutes;Clostridia;Clostridiales;Peptococcaceae;Desulfosporosinus;Desulfosporosinus meridiei;Desulfosporosinus meridiei DSM 13257;
sim_1479	63	5833	2819226	Bacteria;Actinobacteria;Actinobacteria;Actinomycetales;Corynebacteriaceae;Corynebacterium;Corynebacterium aurimucosum;Corynebacterium aurimucosum ATCC 700975;
sim_148	35	5014	2244793	Bacteria;Thermotogae;Thermotogae;Thermotogales;Thermotogaceae;Marinitoga;Marinitoga piezophila;Marinitoga piezophila KA3;
sim_1480	19	1777	2752854	Bacteria;Bacteria (phylum);Bacteria (class);Bacteria (order);Bacteria (family);Candidatus Methylomirabilis;Candidatus Methylomirabilis oxyfera;Candidatus Methylomirabilis oxyfera;
sim_1481	1	1	162504	Bacteria;Proteobacteria;Gammaproteobacteria;Gammaproteobacteria (order);Gammaproteobacteria (family);Candidatus Carsonella;Candidatus Carsonella ruddii;Candidatus Carsonella ruddii CS isolate Thao2000;
sim_1482	50	5920	5844299	Bacteria;Actinobacteria;Actinobacteria;Actinomycetales;Gordoniaceae;Gordonia;Gordonia polyisoprenivorans;Gordonia polyisoprenivorans VH2;
sim_1483	41	5745	5427083	Bacteria;Firmicutes;Bacilli;Bacillales;Bacillaceae;Bacillus;Bacillus cereus;Bacillus cereus ATCC 14579;
sim_1484	100	13442	7841948	Bacteria;Cyanobacteria;Cyanobacteria (class);Chroococcales;Chroococcales (family);Cyanothece;Cyanothece sp. PCC 7822;Cyanothece sp. PCC 7822;
sim_1485	40	6670	2174500	Bacteria;Fusobacteria;Fusobacteriia;Fusobacteriales;Fusobacteriaceae;Fusobacterium;Fusobacterium nucleatum;Fusobacterium nucleatum subsp. nucleatum ATCC 25586;
sim_1486	25	1058	2889522	Bacteria;Spirochaetes;Spirochaetia;Spirochaetales;Brachyspiraceae;Brachyspira;Brachyspira pilosicoli;Brachyspira pilosicoli WesB;
sim_1487	27	5489	4024382	Bacteria;Actinobacteria;Actinobacteria;Actinomycetales;Intrasporangiaceae;Intrasporangium;Intrasporangium calvum;Intrasporangium calvum DSM 43043;
sim_1488	18	5447	2595888	Bacteria;Firmicutes;Bacilli;Bacillales;Staphylococcaceae;Staphylococcus;Staphylococcus lugdunensis;Staphylococcus lugdunensis N920143;
sim_1489	26	6058	3363299	Bacteria;Actinobacteria;Actinobacteria;Actinomycetales;Corynebacteriaceae;Corynebacterium;Corynebacterium glutamicum;Corynebacterium glutamicum R;
sim_149	78	8866	4179170	Bacteria;Cyanobacteria;Cyanobacteria (class);Chroococcales;Chroococcales (family);Halothece;Halothece sp. PCC 7418;Halothece sp. PCC 7418 (Aphanothece halophytica 7418);
sim_1490	25	9284	3760981	Bacteria;Proteobacteria;Gammaproteobacteria;Pseudomonadales;Moraxellaceae;Acinetobacter;Acinetobacter baumannii;Acinetobacter baumannii AB307-0294;
sim_1491	43	6237	5202069	Bacteria;Bacteroidetes;Sphingobacteriia;Sphingobacteriales;Sphingobacteriaceae;Solitalea;Solitalea canadensis;Solitalea canadensis DSM 3403;
sim_1492	19	5506	2086875	Bacteria;Proteobacteria;Gammaproteobacteria;Pasteurellales;Pasteurellaceae;Haemophilus;Haemophilus parainfluenzae;Haemophilus parainfluenzae T3T1;
sim_1493	31	5357	3165038	Bacteria;Actinobacteria;Actinobacteria;Coriobacteriales;Coriobacteriaceae;Slackia;Slackia heliotrinireducens;Slackia heliotrinireducens DSM 20476;
sim_1494	82	6353	4681672	Bacteria;Firmicutes;Bacilli;Bacillales;Bacillaceae;Bacillus;Bacillus cellulosilyticus;Bacillus cellulosilyticus DSM 2522;
sim_1495	23	5743	2260266	Bacteria;Actinobacteria;Actinobacteria;Bifidobacteriales;Bifidobacteriaceae;Bifidobacterium;Bifidobacterium longum;Bifidobacterium longum NCC2705;
sim_1496	23	5432	2831389	Bacteria;Firmicutes;Clostridia;Clostridiales;Eubacteriaceae;Eubacterium;Eubacterium eligens;Eubacterium eligens ATCC 27750;
sim_1497	56	6080	2046115	Bacteria;Firmicutes;Bacilli;Lactobacillales;Streptococcaceae;Streptococcus;Streptococcus pneumoniae;Streptococcus pneumoniae D39;
sim_1498	80	5733	2309073	Bacteria;Proteobacteria;Gammaproteobacteria;Pasteurellales;Pasteurellaceae;Aggregatibacter;Aggregatibacter actinomycetemcomitans;Aggregatibacter actinomycetemcomitans D7S-1;
sim_1499	38	5835	2137435	Bacteria;Firmicutes;Bacilli;Lactobacillales;Streptococcaceae;Streptococcus;Streptococcus suis;Streptococcus suis JS14;
sim_15	26	2565	1672681	Bacteria;Proteobacteria;Epsilonproteobacteria;Campylobacterales;Helicobacteraceae;Helicobacter;Helicobacter felis;Helicobacter felis ATCC 49179;
sim_150	27	3217	2472645	Bacteria;Spirochaetes;Spirochaetia;Spirochaetales;Spirochaetaceae;Spirochaeta;Spirochaeta thermophila;Spirochaeta thermophila DSM 6192;
sim_1500	30	11120	2579695	Bacteria;Chlorobi;Chlorobia;Chlorobiales;Chlorobiaceae;Prosthecochloris;Prosthecochloris aestuarii;Prosthecochloris aestuarii DSM 271;
sim_1501	88	5594	2922384	Bacteria;Proteobacteria;Alphaproteobacteria;Rhodospirillales;Acetobacteraceae;Gluconobacter;Gluconobacter oxydans;Gluconobacter oxydans 621H;
sim_1502	17	1870	1966858	Bacteria;Chlorobi;Chlorobia;Chlorobiales;Chlorobiaceae;Chlorobium;Chlorobium phaeovibrioides;Chlorobium phaeovibrioides DSM 265 (Prosthecochloris vibrioformis;
sim_1503	23	5406	2847542	Bacteria;Firmicutes;Bacilli;Bacillales;Staphylococcaceae;Staphylococcus;Staphylococcus aureus;Staphylococcus aureus subsp. aureus ED98;
sim_1504	1	1	4532	Viruses;Viruses (phylum);Viruses (class);Viruses (order);Microviridae;Chlamydiamicrovirus;Chlamydia phage CPAR39;Chlamydia phage CPAR39;
sim_1506	44	5544	3179916	Archaea;Euryarchaeota;Methanomicrobia;Methanocellales;Methanocellaceae;Methanocella;Methanocella arvoryzae;Methanocella arvoryzae MRE50;
sim_1507	2	5105	751719	Bacteria;Tenericutes;Mollicutes;Mycoplasmatales;Mycoplasmataceae;Ureaplasma;Ureaplasma parvum;Ureaplasma parvum serovar 3 str. ATCC 700970;
sim_1508	28	6150	1980887	Bacteria;Firmicutes;Bacilli;Lactobacillales;Streptococcaceae;Streptococcus;Streptococcus suis;Streptococcus suis S735;
sim_1509	15	6101	1641481	Bacteria;Proteobacteria;Epsilonproteobacteria;Campylobacterales;Campylobacteraceae;Campylobacter;Campylobacter jejuni;Campylobacter jejuni subsp. jejuni NCTC 11168 = ATCC 700819;
sim_151	49	11471	2535346	Bacteria;Actinobacteria;Actinobacteria;Actinomycetales;Corynebacteriaceae;Corynebacterium;Corynebacterium diphtheriae;Corynebacterium diphtheriae 31A;
sim_1510	40	3476	2843201	Bacteria;Spirochaetes;Spirochaetia;Spirochaetales;Spirochaetaceae;Treponema;Treponema denticola;Treponema denticola ATCC 35405;
sim_1511	11	15722	2478101	Archaea;Euryarchaeota;Methanomicrobia;Methanomicrobiales;Methanomicrobiaceae;Methanoculleus;Methanoculleus marisnigri;Methanoculleus marisnigri JR1;
sim_1512	56	5083	2547720	Bacteria;Firmicutes;Clostridia;Clostridiales;Clostridiaceae;Clostridium;Clostridium novyi;Clostridium novyi NT;
sim_1513	34	12033	5373180	Bacteria;Proteobacteria;Gammaproteobacteria;Alteromonadales;Colwelliaceae;Colwellia;Colwellia psychrerythraea;Colwellia psychrerythraea 34H;
sim_1514	45	5914	5220361	Bacteria;Bacteroidetes;Cytophagia;Cytophagales;Cytophagaceae;Emticicia;Emticicia oligotrophica;Emticicia oligotrophica DSM 17448;
sim_1515	164	12869	8480857	Bacteria;Proteobacteria;Betaproteobacteria;Burkholderiales;Burkholderiaceae;Cupriavidus;Cupriavidus necator;Cupriavidus necator N-1;
sim_1516	17	1831	3705021	Bacteria;Proteobacteria;Alphaproteobacteria;Rhodobacterales;Hyphomonadaceae;Hyphomonas;Hyphomonas neptunium;Hyphomonas neptunium ATCC 15444;
sim_1517	110	2976	4482059	Bacteria;Actinobacteria;Actinobacteria;Actinomycetales;Mycobacteriaceae;Mycobacterium;Mycobacterium canettii;Mycobacterium canettii CIPT 140010059;
sim_1518	117	10936	4072827	Bacteria;Proteobacteria;Gammaproteobacteria;Enterobacteriales;Enterobacteriaceae;Erwinia;Erwinia pyrifoliae;Erwinia pyrifoliae DSM 12163;
sim_1519	1	1	1667163	Archaea;Crenarchaeota;Thermoprotei;Desulfurococcales;Pyrodictiaceae;Hyperthermus;Hyperthermus butylicus;Hyperthermus butylicus DSM 5456;
sim_152	28	5542	4842771	Bacteria;Proteobacteria;Gammaproteobacteria;Enterobacteriales;Enterobacteriaceae;Pectobacterium;Pectobacterium carotovorum;Pectobacterium carotovorum subsp. carotovorum PCC21;
sim_1520	83	1544	2053744	Bacteria;Proteobacteria;Gammaproteobacteria;Legionellales;Coxiellaceae;Coxiella;Coxiella burnetii;Coxiella burnetii RSA 331;
sim_1521	12	5256	2132142	Bacteria;Firmicutes;Negativicutes;Selenomonadales;Veillonellaceae;Veillonella;Veillonella parvula;Veillonella parvula DSM 2008;
sim_1522	34	6199	1836467	Bacteria;Firmicutes;Bacilli;Lactobacillales;Streptococcaceae;Streptococcus;Streptococcus pyogenes;Streptococcus pyogenes MGAS9429;
sim_1523	32	5910	4928223	Bacteria;Proteobacteria;Gammaproteobacteria;Oceanospirillales;Alcanivoracaceae;Alcanivorax;Alcanivorax dieselolei;Alcanivorax dieselolei B5;
sim_1524	94	5389	4558953	Bacteria;Proteobacteria;Gammaproteobacteria;Enterobacteriales;Enterobacteriaceae;Escherichia;Escherichia coli;Escherichia coli BL21(DE3);
sim_1525	38	6024	4916408	Bacteria;Proteobacteria;Gammaproteobacteria;Vibrionales;Vibrionaceae;Vibrio;Vibrio furnissii;Vibrio furnissii NCTC 11218;
sim_1526	18	5934	2944528	Bacteria;Firmicutes;Bacilli;Bacillales;Listeriaceae;Listeria;Listeria monocytogenes;Listeria monocytogenes EGD-e;
sim_1527	94	5646	3788356	Archaea;Euryarchaeota;Halobacteria;Halobacteriales;Halobacteriaceae;Natronobacterium;Natronobacterium gregoryi;Natronobacterium gregoryi SP2;
sim_1528	1	1	2555556	Bacteria;Spirochaetes;Spirochaetia;Spirochaetales;Brachyspiraceae;Brachyspira;Brachyspira pilosicoli;Brachyspira pilosicoli P43_6_78;
sim_1529	8	3490	2488626	Bacteria;Actinobacteria;Actinobacteria;Actinomycetales;Propionibacteriaceae;Propionibacterium;Propionibacterium acnes;Propionibacterium acnes ATCC 11828;
sim_153	19	5618	4888338	Bacteria;Proteobacteria;Gammaproteobacteria;Enterobacteriales;Enterobacteriaceae;Pantoea;Pantoea vagans;Pantoea vagans C9-1;
sim_1530	13	3289	1809746	Bacteria;Firmicutes;Clostridia;Clostridiales;Clostridiales (family);Clostridiales (genus);Clostridiales genomosp. BVAB3;Clostridiales genomosp. BVAB3 str. UPII9-5;
sim_1531	23	6047	2519002	Bacteria;Actinobacteria;Actinobacteria;Actinomycetales;Propionibacteriaceae;Propionibacterium;Propionibacterium acnes;Propionibacterium acnes C1;
sim_1532	1	1	1384116	Archaea;Crenarchaeota;Thermoprotei;Desulfurococcales;Desulfurococcaceae;Desulfurococcus;Desulfurococcus fermentans;Desulfurococcus fermentans DSM 16532;
sim_1533	2	579	1356318	Archaea;Crenarchaeota;Thermoprotei;Desulfurococcales;Desulfurococcaceae;Thermogladius;Thermogladius cellulolyticus;Thermogladius cellulolyticus 1633;
sim_1534	176	5908	2526590	Bacteria;Deferribacteres;Deferribacteres;Deferribacterales;Deferribacteraceae;Flexistipes;Flexistipes sinusarabici;Flexistipes sinusarabici DSM 4947;
sim_1535	28	5154	5228663	Bacteria;Firmicutes;Bacilli;Bacillales;Bacillaceae;Bacillus;Bacillus anthracis;Bacillus anthracis str. Sterne;
sim_1536	75	6664	4486650	Bacteria;Fusobacteria;Fusobacteriia;Fusobacteriales;Leptotrichiaceae;Sebaldella;Sebaldella termitidis;Sebaldella termitidis ATCC 33386;
sim_1537	30	5566	4676461	Bacteria;Proteobacteria;Gammaproteobacteria;Enterobacteriales;Enterobacteriaceae;Enterobacter;Enterobacter sp. 638;Enterobacter sp. 638;
sim_1538	87	21328	5155626	Bacteria;Proteobacteria;Gammaproteobacteria;Enterobacteriales;Enterobacteriaceae;Escherichia;Escherichia coli;Escherichia coli SE11;
sim_1539	39	6099	4480507	Bacteria;Proteobacteria;Gammaproteobacteria;Alteromonadales;Alteromonadaceae;Alteromonas;Alteromonas macleodii;Alteromonas macleodii str. 'Black Sea 11';
sim_154	133	9587	5437407	Bacteria;Proteobacteria;Gammaproteobacteria;Enterobacteriales;Enterobacteriaceae;Escherichia;Escherichia coli;Escherichia coli O104:H4 str. 2011C-3493;
sim_1540	41	4852	2306092	Bacteria;Firmicutes;Clostridia;Thermoanaerobacterales;Thermoanaerobacteraceae;Thermoanaerobacter;Thermoanaerobacter mathranii;Thermoanaerobacter mathranii subsp. mathranii str. A3;
sim_1541	68	6082	2469596	Bacteria;Firmicutes;Clostridia;Halanaerobiales;Halobacteroidaceae;Acetohalobium;Acetohalobium arabaticum;Acetohalobium arabaticum DSM 5501;
sim_1542	68	6001	3656170	Bacteria;Actinobacteria;Actinobacteria;Actinomycetales;Propionibacteriaceae;Propionibacterium;Propionibacterium acidipropionici;Propionibacterium acidipropionici ATCC 4875;
sim_1543	20	5483	4599092	Bacteria;Proteobacteria;Gammaproteobacteria;Enterobacteriales;Enterobacteriaceae;Cronobacter;Cronobacter turicensis;Cronobacter turicensis z3032;
sim_1544	42	1886	948121	Bacteria;Tenericutes;Mollicutes;Mycoplasmatales;Mycoplasmataceae;Mycoplasma;Mycoplasma bovis;Mycoplasma bovis Hubei-1;
sim_1545	29	12593	1698955	Bacteria;Proteobacteria;Gammaproteobacteria;Pasteurellales;Pasteurellaceae;Haemophilus;Haemophilus ducreyi;Haemophilus ducreyi 35000HP;
sim_1546	14	6030	2196662	Bacteria;Firmicutes;Bacilli;Lactobacillales;Streptococcaceae;Streptococcus;Streptococcus gordonii;Streptococcus gordonii str. Challis substr. CH1;
sim_1547	38	5347	2414465	Bacteria;Chlamydiae;Chlamydiia;Chlamydiales;Parachlamydiaceae;Candidatus Protochlamydia;Candidatus Protochlamydia amoebophila;Candidatus Protochlamydia amoebophila UWE25;
sim_1548	173	6087	4727255	Bacteria;Proteobacteria;Betaproteobacteria;Rhodocyclales;Rhodocyclaceae;Aromatoleum;Aromatoleum aromaticum;Aromatoleum aromaticum EbN1;
sim_1549	5	5548	2583753	Archaea;Euryarchaeota;Methanobacteria;Methanobacteriales;Methanobacteriaceae;Methanobacterium;Methanobacterium sp. AL-21;Methanobacterium sp. AL-21;
sim_155	12	5047	1746697	Archaea;Euryarchaeota;Methanococci;Methanococcales;Methanococcaceae;Methanococcus;Methanococcus maripaludis;Methanococcus maripaludis X1;
sim_1550	63	6080	2093317	Bacteria;Firmicutes;Bacilli;Lactobacillales;Streptococcaceae;Streptococcus;Streptococcus pneumoniae;Streptococcus pneumoniae INV200;
sim_1551	4	5519	1038863	Bacteria;Chlamydiae;Chlamydiia;Chlamydiales;Chlamydiaceae;Chlamydia;Chlamydia trachomatis;Chlamydia trachomatis L2b_UCH-1_proctitis;
sim_1552	1	1	1164938	Bacteria;Chlamydiae;Chlamydiia;Chlamydiales;Chlamydiaceae;Chlamydia;Chlamydia psittaci;Chlamydia psittaci VS225;
sim_1553	214	6342	6060298	Bacteria;Actinobacteria;Actinobacteria;Actinomycetales;Nakamurellaceae;Nakamurella;Nakamurella multipartita;Nakamurella multipartita DSM 44233;
sim_1554	68	6967	5544990	Bacteria;Cyanobacteria;Cyanobacteria (class);Pleurocapsales;Pleurocapsales (family);Stanieria;Stanieria cyanosphaera;Stanieria cyanosphaera PCC 7437;
sim_1555	23	5380	4726582	Bacteria;Proteobacteria;Gammaproteobacteria;Enterobacteriales;Enterobacteriaceae;Enterobacter;Enterobacter cloacae;Enterobacter cloacae subsp. cloacae ENHKU01;
sim_1556	30	5239	3760560	Bacteria;Firmicutes;Clostridia;Clostridiales;Clostridiaceae;Clostridium;Clostridium botulinum;Clostridium botulinum A str. Hall;
sim_1557	18	1014	3036634	Bacteria;Spirochaetes;Spirochaetia;Spirochaetales;Brachyspiraceae;Brachyspira;Brachyspira hyodysenteriae;Brachyspira hyodysenteriae WA1;
sim_1558	105	5260	3993793	Bacteria;Firmicutes;Bacilli;Bacillales;Bacillaceae;Geobacillus;Geobacillus thermoglucosidasius;Geobacillus thermoglucosidasius C56-YS93;
sim_1559	81	7464	3816232	Bacteria;Proteobacteria;Alphaproteobacteria;Rhodospirillales;Acetobacteraceae;Gluconobacter;Gluconobacter oxydans;Gluconobacter oxydans H24;
sim_156	15	5226	1139457	Bacteria;Spirochaetes;Spirochaetia;Spirochaetales;Spirochaetaceae;Treponema;Treponema pallidum;Treponema pallidum subsp. pallidum SS14;
sim_1560	29	5215	2753827	Bacteria;Firmicutes;Bacilli;Bacillales;Staphylococcaceae;Staphylococcus;Staphylococcus aureus;Staphylococcus aureus subsp. aureus LGA251;
sim_1561	36	6050	2256675	Bacteria;Proteobacteria;Epsilonproteobacteria;Campylobacterales;Campylobacteraceae;Arcobacter;Arcobacter butzleri;Arcobacter butzleri ED-1;
sim_1562	115	9989	3643158	Archaea;Archaea (phylum);Archaea (class);Archaea (order);Archaea (family);Archaea (genus);halophilic archaeon DL31;halophilic archaeon DL31;
sim_1563	157	5717	3075407	Bacteria;Firmicutes;Clostridia;Clostridiales;Heliobacteriaceae;Heliobacterium;Heliobacterium modesticaldum;Heliobacterium modesticaldum Ice1;
sim_1564	117	7287	2240883	Bacteria;Proteobacteria;Betaproteobacteria;Neisseriales;Neisseriaceae;Neisseria;Neisseria meningitidis;Neisseria meningitidis H44_76;
sim_1565	201	19525	9702737	Bacteria;Actinobacteria;Actinobacteria;Actinomycetales;Nocardiaceae;Rhodococcus;Rhodococcus jostii;Rhodococcus jostii RHA1;
sim_1566	18	5576	4862913	Bacteria;Proteobacteria;Gammaproteobacteria;Enterobacteriales;Enterobacteriaceae;Pectobacterium;Pectobacterium carotovorum;Pectobacterium carotovorum subsp. carotovorum PC1;
sim_1567	200	6887	4725788	Bacteria;Proteobacteria;Gammaproteobacteria;Enterobacteriales;Enterobacteriaceae;Yersinia;Yersinia pestis;Yersinia pestis Z176003;
sim_1568	69	2443	4419977	Bacteria;Actinobacteria;Actinobacteria;Actinomycetales;Mycobacteriaceae;Mycobacterium;Mycobacterium tuberculosis;Mycobacterium tuberculosis H37Ra;
sim_1569	110	9167	3963080	Bacteria;Proteobacteria;Alphaproteobacteria;Rhodospirillales;Acetobacteraceae;Acidiphilium;Acidiphilium cryptum;Acidiphilium cryptum JF-5;
sim_157	65	5490	5279134	Bacteria;Firmicutes;Clostridia;Clostridiales;Peptococcaceae;Desulfitobacterium;Desulfitobacterium hafniense;Desulfitobacterium hafniense DCB-2;
sim_1570	44	6084	4418616	Bacteria;Proteobacteria;Alphaproteobacteria;Rhizobiales;Beijerinckiaceae;Beijerinckia;Beijerinckia indica;Beijerinckia indica subsp. indica ATCC 9039;
sim_1571	29	5299	2577899	Bacteria;Firmicutes;Bacilli;Bacillales;Staphylococcaceae;Staphylococcus;Staphylococcus saprophyticus;Staphylococcus saprophyticus subsp. saprophyticus ATCC 15305;
sim_1572	11	5950	1938709	Bacteria;Actinobacteria;Actinobacteria;Bifidobacteriales;Bifidobacteriaceae;Bifidobacterium;Bifidobacterium animalis;Bifidobacterium animalis subsp. lactis Bl-04;
sim_1573	23	5866	5186898	Bacteria;Proteobacteria;Betaproteobacteria;Burkholderiales;Oxalobacteraceae;Collimonas;Collimonas fungivorans;Collimonas fungivorans Ter331;
sim_1574	16	5816	7074893	Bacteria;Proteobacteria;Gammaproteobacteria;Pseudomonadales;Pseudomonadaceae;Pseudomonas;Pseudomonas protegens;Pseudomonas protegens Pf-5;
sim_1575	50	5155	998123	Bacteria;Tenericutes;Mollicutes;Mycoplasmatales;Mycoplasmataceae;Mycoplasma;Mycoplasma cynos;Mycoplasma cynos C142;
sim_1576	8	4977	1017232	Bacteria;Tenericutes;Mollicutes;Mycoplasmatales;Mycoplasmataceae;Mycoplasma;Mycoplasma leachii;Mycoplasma leachii 99_014_6;
sim_1577	2	5356	3782950	Bacteria;Proteobacteria;Deltaproteobacteria;Bdellovibrionales;Bdellovibrionaceae;Bdellovibrio;Bdellovibrio bacteriovorus;Bdellovibrio bacteriovorus HD100;
sim_1578	43	6358	6884444	Bacteria;Proteobacteria;Alphaproteobacteria;Rhizobiales;Phyllobacteriaceae;Mesorhizobium;Mesorhizobium opportunistum;Mesorhizobium opportunistum WSM2075;
sim_1579	96	114467	4686137	Bacteria;Proteobacteria;Gammaproteobacteria;Enterobacteriales;Enterobacteriaceae;Escherichia;Escherichia coli;Escherichia coli str. K-12 substr. DH10B;
sim_158	90	9009	3957675	Bacteria;Proteobacteria;Gammaproteobacteria;Enterobacteriales;Enterobacteriaceae;Erwinia;Erwinia sp. Ejp617;Erwinia sp. Ejp617;
sim_1580	5	618	5090491	Bacteria;Actinobacteria;Actinobacteria;Actinomycetales;Mycobacteriaceae;Mycobacterium;Mycobacterium abscessus;Mycobacterium abscessus ATCC 19977;
sim_1581	92	7989	2153922	Bacteria;Proteobacteria;Betaproteobacteria;Neisseriales;Neisseriaceae;Neisseria;Neisseria gonorrhoeae;Neisseria gonorrhoeae FA 1090;
sim_1582	30	5856	4908144	Bacteria;Proteobacteria;Gammaproteobacteria;Enterobacteriales;Enterobacteriaceae;Pantoea;Pantoea ananatis;Pantoea ananatis LMG 5342;
sim_1583	25	6098	1932306	Bacteria;Proteobacteria;Gammaproteobacteria;Pasteurellales;Pasteurellaceae;Haemophilus;Haemophilus influenzae;Haemophilus influenzae R2866;
sim_1584	14	6193	2027088	Bacteria;Firmicutes;Bacilli;Lactobacillales;Streptococcaceae;Streptococcus;Streptococcus mutans;Streptococcus mutans GS-5;
sim_1585	39	13067	3405519	Bacteria;Proteobacteria;Gammaproteobacteria;Legionellales;Legionellaceae;Legionella;Legionella pneumophila;Legionella pneumophila str. Lens;
sim_1586	132	5249	3673940	Bacteria;Firmicutes;Bacilli;Bacillales;Bacillaceae;Geobacillus;Geobacillus sp. Y412MC52;Geobacillus sp. Y412MC52;
sim_1587	21	14271	953989	Bacteria;Tenericutes;Mollicutes;Mycoplasmatales;Mycoplasmataceae;Mycoplasma;Mycoplasma gallisepticum;Mycoplasma gallisepticum NC95_13295-2-2P;
sim_1588	4	567	1738505	Archaea;Euryarchaeota;Thermococci;Thermococcales;Thermococcaceae;Pyrococcus;Pyrococcus horikoshii;Pyrococcus horikoshii OT3;
sim_1589	1	1	38092	Viruses;Viruses (phylum);Viruses (class);Viruses (order);Viruses (family);Viruses (genus);Clostridium phage phiSM101;Clostridium phage phiSM101;
sim_159	39	6188	2606748	Bacteria;Cyanobacteria;Cyanobacteria (class);Chroococcales;Chroococcales (family);Synechococcus;Synechococcus sp. CC9311;Synechococcus sp. CC9311;
sim_1590	22	6061	2153652	Bacteria;Firmicutes;Bacilli;Lactobacillales;Streptococcaceae;Streptococcus;Streptococcus parasanguinis;Streptococcus parasanguinis ATCC 15912;
sim_1591	4	2405	1225935	Bacteria;Chlamydiae;Chlamydiia;Chlamydiales;Chlamydiaceae;Chlamydia;Chlamydia pneumoniae;Chlamydophila pneumoniae TW-183;
sim_1592	19	5829	4001457	Bacteria;Proteobacteria;Gammaproteobacteria;Pseudomonadales;Moraxellaceae;Acinetobacter;Acinetobacter baumannii;Acinetobacter baumannii ATCC 17978;
sim_1593	205	7544	6538260	Bacteria;Proteobacteria;Gammaproteobacteria;Pseudomonadales;Pseudomonadaceae;Pseudomonas;Pseudomonas syringae group genomosp. 3;Pseudomonas syringae pv. tomato str. DC3000;
sim_1594	22	5507	4863490	Bacteria;Actinobacteria;Actinobacteria;Actinomycetales;Mycobacteriaceae;Amycolicicoccus;Amycolicicoccus subflavus;Amycolicicoccus subflavus DQS3-9A1;
sim_1595	76	6076	7348945	Bacteria;Proteobacteria;Betaproteobacteria;Burkholderiales;Burkholderiaceae;Burkholderia;Burkholderia pseudomallei;Burkholderia pseudomallei MSHR346;
sim_1596	77	5463	4639675	Bacteria;Proteobacteria;Gammaproteobacteria;Enterobacteriales;Enterobacteriaceae;Escherichia;Escherichia coli;Escherichia coli str. K-12 substr. MG1655;
sim_1597	31	6325	1900521	Bacteria;Firmicutes;Bacilli;Lactobacillales;Streptococcaceae;Streptococcus;Streptococcus pyogenes;Streptococcus pyogenes MGAS315;
sim_1598	4	1641	1688963	Bacteria;Cyanobacteria;Cyanobacteria (class);Prochlorales;Prochlorococcaceae;Prochlorococcus;Prochlorococcus marinus;Prochlorococcus marinus str. MIT 9211;
sim_1599	6	5924	2335113	Bacteria;Actinobacteria;Actinobacteria;Actinomycetales;Corynebacteriaceae;Corynebacterium;Corynebacterium pseudotuberculosis;Corynebacterium pseudotuberculosis 1002;
sim_16	95	10395	5258541	Bacteria;Chloroflexi;Chloroflexi;Chloroflexales;Chloroflexaceae;Chloroflexus;Chloroflexus aurantiacus;Chloroflexus aurantiacus J-10-fl;
sim_160	102	7936	7149690	Bacteria;Proteobacteria;Alphaproteobacteria;Rhizobiales;Rhizobiaceae;Sinorhizobium;Sinorhizobium meliloti;Sinorhizobium meliloti Rm41;
sim_1600	67	3619	2349476	Bacteria;Firmicutes;Clostridia;Clostridiales;Peptococcaceae;Candidatus Desulforudis;Candidatus Desulforudis audaxviator;Candidatus Desulforudis audaxviator MP104C;
sim_1601	42	5387	3097763	Bacteria;Proteobacteria;Deltaproteobacteria;Desulfobacterales;Desulfobulbaceae;Desulfurivibrio;Desulfurivibrio alkaliphilus;Desulfurivibrio alkaliphilus AHT2;
sim_1602	7	5883	2314404	Bacteria;Actinobacteria;Actinobacteria;Actinomycetales;Corynebacteriaceae;Corynebacterium;Corynebacterium pseudotuberculosis;Corynebacterium pseudotuberculosis 258;
sim_1603	12	3469	1424912	Bacteria;Firmicutes;Clostridia;Thermoanaerobacterales;Thermodesulfobiaceae;Coprothermobacter;Coprothermobacter proteolyticus;Coprothermobacter proteolyticus DSM 5265;
sim_1604	77	6618	2157067	Bacteria;Firmicutes;Clostridia;Thermoanaerobacterales;Thermoanaerobacteraceae;Ammonifex;Ammonifex degensii;Ammonifex degensii KC4;
sim_1605	21	5920	4152543	Bacteria;Proteobacteria;Gammaproteobacteria;Pseudomonadales;Moraxellaceae;Acinetobacter;Acinetobacter oleivorans;Acinetobacter oleivorans DR1;
sim_1606	34	10249	4309711	Bacteria;Proteobacteria;Gammaproteobacteria;Gammaproteobacteria (order);Gammaproteobacteria (family);Simiduia;Simiduia agarivorans;Simiduia agarivorans SA1 = DSM 21679;
sim_1607	6	1195	1709204	Bacteria;Cyanobacteria;Cyanobacteria (class);Prochlorales;Prochlorococcaceae;Prochlorococcus;Prochlorococcus marinus;Prochlorococcus marinus str. MIT 9312;
sim_1608	74	12226	4464700	Bacteria;Firmicutes;Clostridia;Clostridiales;Peptostreptococcaceae;Peptostreptococcaceae (genus);[Clostridium] difficile;Clostridium difficile BI1;
sim_1609	24	5640	2166384	Bacteria;Bacteroidetes;Flavobacteriia;Flavobacteriales;Flavobacteriaceae;Riemerella;Riemerella anatipestifer;Riemerella anatipestifer RA-GD;
sim_161	21	2793	7231841	Bacteria;Proteobacteria;Alphaproteobacteria;Rhizobiales;Bradyrhizobiaceae;Bradyrhizobium;Bradyrhizobium sp. S23321;Bradyrhizobium sp. S23321;
sim_1610	68	1550	4389314	Bacteria;Actinobacteria;Actinobacteria;Actinomycetales;Mycobacteriaceae;Mycobacterium;Mycobacterium africanum;Mycobacterium africanum GM041182;
sim_1611	4	989	579558	Bacteria;Tenericutes;Mollicutes;Mycoplasmatales;Mycoplasmataceae;Mycoplasma;Mycoplasma genitalium;Mycoplasma genitalium M2288;
sim_1612	63	6324	5132961	Bacteria;Proteobacteria;Gammaproteobacteria;Enterobacteriales;Enterobacteriaceae;Escherichia;Escherichia coli;Escherichia coli ABU 83972;
sim_1613	71	6079	2221315	Bacteria;Firmicutes;Bacilli;Lactobacillales;Streptococcaceae;Streptococcus;Streptococcus pneumoniae;Streptococcus pneumoniae ATCC 700669;
sim_1614	30	4808	799476	Bacteria;Tenericutes;Mollicutes;Mycoplasmatales;Mycoplasmataceae;Mycoplasma;Mycoplasma synoviae;Mycoplasma synoviae 53;
sim_1615	9	5195	1139744	Bacteria;Spirochaetes;Spirochaetia;Spirochaetales;Spirochaetaceae;Treponema;Treponema pallidum;Treponema pallidum subsp. pertenue str. CDC2;
sim_1616	36	6733	2903636	Bacteria;Firmicutes;Bacilli;Bacillales;Staphylococcaceae;Staphylococcus;Staphylococcus aureus;Staphylococcus aureus subsp. aureus Mu50;
sim_1617	27	64349	4218013	Bacteria;Proteobacteria;Gammaproteobacteria;Pseudomonadales;Moraxellaceae;Acinetobacter;Acinetobacter baumannii;Acinetobacter baumannii TCDC-AB0715;
sim_1618	68	5833	6093698	Bacteria;Proteobacteria;Gammaproteobacteria;Pseudomonadales;Pseudomonadaceae;Pseudomonas;Pseudomonas syringae;Pseudomonas syringae pv. syringae B728a;
sim_1619	146	5302	3583735	Bacteria;Cyanobacteria;Cyanobacteria (class);Chroococcales;Chroococcales (family);Synechococcus;Synechococcus sp. PCC 7502;Synechococcus sp. PCC 7502;
sim_162	57	5676	7255290	Bacteria;Proteobacteria;Betaproteobacteria;Burkholderiales;Burkholderiaceae;Cupriavidus;Cupriavidus pinatubonensis;Ralstonia eutropha JMP134;
sim_1620	19	3947	3956089	Bacteria;Spirochaetes;Spirochaetia;Spirochaetales;Leptospiraceae;Leptospira;Leptospira biflexa;Leptospira biflexa serovar Patoc strain 'Patoc 1 (Ames)';
sim_1621	12	5516	3082007	Bacteria;Proteobacteria;Betaproteobacteria;Methylophilales;Methylophilaceae;Methylovorus;Methylovorus glucosotrophus;Methylovorus glucosetrophus SIP3-4;
sim_1622	23	6311	4685848	Bacteria;Proteobacteria;Gammaproteobacteria;Enterobacteriales;Enterobacteriaceae;Salmonella;Salmonella enterica;Salmonella enterica subsp. enterica serovar Enteritidis str.;
sim_1623	25	11370	4233314	Bacteria;Proteobacteria;Alphaproteobacteria;Sphingomonadales;Sphingomonadaceae;Novosphingobium;Novosphingobium aromaticivorans;Novosphingobium aromaticivorans DSM 12444;
sim_1624	1	1	1410127	Bacteria;Proteobacteria;Alphaproteobacteria;Alphaproteobacteria (order);Alphaproteobacteria (family);Alphaproteobacteria (genus);alpha proteobacterium HIMB59;alpha proteobacterium HIMB59;
sim_1625	247	11059	4225498	Bacteria;Proteobacteria;Gammaproteobacteria;Enterobacteriales;Enterobacteriaceae;Xenorhabdus;Xenorhabdus bovienii;Xenorhabdus bovienii SS-2004;
sim_1626	11	5953	1938595	Bacteria;Actinobacteria;Actinobacteria;Bifidobacteriales;Bifidobacteriaceae;Bifidobacterium;Bifidobacterium animalis;Bifidobacterium animalis subsp. lactis B420;
sim_1627	26	3352	2246820	Bacteria;Bacteria (phylum);Bacteria (class);Bacteria (order);Bacteria (family);Candidatus Cloacamonas;Candidatus Cloacamonas acidaminovorans;Candidatus Cloacamonas acidaminovorans;
sim_1628	46	5732	4551783	Bacteria;Proteobacteria;Gammaproteobacteria;Aeromonadales;Aeromonadaceae;Aeromonas;Aeromonas veronii;Aeromonas veronii B565;
sim_1629	2	5474	1050013	Bacteria;Chlamydiae;Chlamydiia;Chlamydiales;Chlamydiaceae;Chlamydia;Chlamydia trachomatis;Chlamydia trachomatis D-LC;
sim_163	47	6228	4909403	Bacteria;Proteobacteria;Betaproteobacteria;Burkholderiales;Burkholderiales (family);Leptothrix;Leptothrix cholodnii;Leptothrix cholodnii SP-6;
sim_1630	85	5463	4646332	Bacteria;Proteobacteria;Gammaproteobacteria;Enterobacteriales;Enterobacteriaceae;Escherichia;Escherichia coli;Escherichia coli str. K-12 substr. W3110;
sim_1631	108	5887	5368767	Bacteria;Proteobacteria;Gammaproteobacteria;Alteromonadales;Shewanellaceae;Shewanella;Shewanella baltica;Shewanella baltica OS678;
sim_1632	42	5696	8773466	Bacteria;Actinobacteria;Actinobacteria;Actinomycetales;Micromonosporaceae;Actinoplanes;Actinoplanes missouriensis;Actinoplanes missouriensis 431;
sim_1633	21	10924	1587646	Bacteria;Proteobacteria;Alphaproteobacteria;Rhizobiales;Bartonellaceae;Bartonella;Bartonella quintana;Bartonella quintana RM-11;
sim_1634	2	5474	1042736	Bacteria;Chlamydiae;Chlamydiia;Chlamydiales;Chlamydiaceae;Chlamydia;Chlamydia trachomatis;Chlamydia trachomatis F_SW4;
sim_1635	35	5195	5588834	Bacteria;Firmicutes;Bacilli;Bacillales;Bacillaceae;Bacillus;Bacillus cereus;Bacillus cereus AH820;
sim_1636	52	2948	2985056	Bacteria;Proteobacteria;Gammaproteobacteria;Chromatiales;Ectothiorhodospiraceae;Thioalkalivibrio;Thioalkalivibrio sp. K90mix;Thioalkalivibrio sp. K90mix;
sim_1637	61	6213	5100344	Bacteria;Proteobacteria;Gammaproteobacteria;Oceanospirillales;Oceanospirillaceae;Marinomonas;Marinomonas sp. MWYL1;Marinomonas sp. MWYL1;
sim_1638	2	5474	1044352	Bacteria;Chlamydiae;Chlamydiia;Chlamydiales;Chlamydiaceae;Chlamydia;Chlamydia trachomatis;Chlamydia trachomatis B_Jali20_OT;
sim_1639	96	5843	7884858	Bacteria;Proteobacteria;Betaproteobacteria;Burkholderiales;Burkholderiaceae;Burkholderia;Burkholderia sp. CCGE1002;Burkholderia sp. CCGE1002;
sim_164	78	127148	8783278	Bacteria;Actinobacteria;Actinobacteria;Actinomycetales;Streptomycetaceae;Kitasatospora;Kitasatospora setae;Kitasatospora setae KM-6054;
sim_1640	29	4865	6196199	Bacteria;Planctomycetes;Planctomycetia;Planctomycetales;Planctomycetaceae;Pirellula;Pirellula staleyi;Pirellula staleyi DSM 6068;
sim_1641	23	3437	3855329	Bacteria;Deinococcus-Thermus;Deinococci;Deinococcales;Deinococcaceae;Deinococcus;Deinococcus deserti;Deinococcus deserti VCD115;
sim_1642	12	5041	1848474	Bacteria;Synergistetes;Synergistia;Synergistales;Synergistaceae;Thermanaerovibrio;Thermanaerovibrio acidaminovorans;Thermanaerovibrio acidaminovorans DSM 6589;
sim_1643	60	5624	3955303	Bacteria;Firmicutes;Clostridia;Clostridiales;Clostridiaceae;Clostridium;Clostridium kluyveri;Clostridium kluyveri NBRC 12016;
sim_1644	145	12133	2169363	Bacteria;Proteobacteria;Gammaproteobacteria;Enterobacteriales;Enterobacteriaceae;Candidatus Hamiltonella;Candidatus Hamiltonella defensa;Candidatus Hamiltonella defensa 5AT (Acyrthosiphon pisum);
sim_1645	42	6358	4460105	Bacteria;Proteobacteria;Gammaproteobacteria;Enterobacteriales;Enterobacteriaceae;Salmonella;Salmonella bongori;Salmonella bongori NCTC 12419;
sim_1646	57	5985	1796846	Bacteria;Firmicutes;Bacilli;Lactobacillales;Streptococcaceae;Streptococcus;Streptococcus thermophilus;Streptococcus thermophilus LMG 18311;
sim_1647	59	7412	2909567	Bacteria;Proteobacteria;Deltaproteobacteria;Desulfovibrionales;Desulfohalobiaceae;Desulfohalobium;Desulfohalobium retbaense;Desulfohalobium retbaense DSM 5692;
sim_1648	95	5851	3561619	Bacteria;Firmicutes;Clostridia;Clostridiales;Clostridiaceae;Clostridium;Clostridium thermocellum;Clostridium thermocellum DSM 1313;
sim_1649	12	6022	1863286	Bacteria;Proteobacteria;Gammaproteobacteria;Pseudomonadales;Moraxellaceae;Moraxella;Moraxella catarrhalis;Moraxella catarrhalis RH4;
sim_165	10	1137	1287740	Bacteria;Proteobacteria;Alphaproteobacteria;Rickettsiales;Rickettsiaceae;Rickettsia;Rickettsia philipii;Rickettsia philipii str. 364D;
sim_1650	130	6628	6691694	Bacteria;Proteobacteria;Alphaproteobacteria;Rhizobiales;Rhizobiaceae;Sinorhizobium;Sinorhizobium meliloti;Sinorhizobium meliloti 1021;
sim_1651	25	6554	3033106	Bacteria;Firmicutes;Bacilli;Lactobacillales;Lactobacillaceae;Lactobacillus;Lactobacillus rhamnosus;Lactobacillus rhamnosus Lc 705;
sim_1652	48	1946	1909827	Archaea;Euryarchaeota;Thermococci;Thermococcales;Thermococcaceae;Pyrococcus;Pyrococcus furiosus;Pyrococcus furiosus COM1;
sim_1653	9	972	1268755	Bacteria;Proteobacteria;Alphaproteobacteria;Rickettsiales;Rickettsiaceae;Rickettsia;Rickettsia conorii;Rickettsia conorii str. Malish 7;
sim_1654	22	35900	4316707	Bacteria;Firmicutes;Clostridia;Clostridiales;Eubacteriaceae;Eubacterium;Eubacterium limosum;Eubacterium limosum KIST612;
sim_1655	205	10202	3336990	Bacteria;Proteobacteria;Alphaproteobacteria;Rhodospirillales;Acetobacteraceae;Acetobacter;Acetobacter pasteurianus;Acetobacter pasteurianus IFO 3283-12;
sim_1656	42	7631	4706287	Bacteria;Proteobacteria;Gammaproteobacteria;Alteromonadales;Shewanellaceae;Shewanella;Shewanella sp. MR-4;Shewanella sp. MR-4;
sim_1657	31	6145	4601053	Bacteria;Proteobacteria;Alphaproteobacteria;Rhodobacterales;Rhodobacteraceae;Ruegeria;Ruegeria pomeroyi;Ruegeria pomeroyi DSS-3;
sim_1658	4	1241	709270	Bacteria;Tenericutes;Mollicutes;Mycoplasmatales;Mycoplasmataceae;Mycoplasma;Mycoplasma suis;Mycoplasma suis KI3806;
sim_1659	112	21673	4145260	Bacteria;Proteobacteria;Gammaproteobacteria;Chromatiales;Chromatiaceae;Nitrosococcus;Nitrosococcus halophilus;Nitrosococcus halophilus Nc4;
sim_166	192	8011	5526018	Bacteria;Proteobacteria;Gammaproteobacteria;Alteromonadales;Shewanellaceae;Shewanella;Shewanella baltica;Shewanella baltica OS117;
sim_1660	90	6052	8676562	Bacteria;Proteobacteria;Betaproteobacteria;Burkholderiales;Burkholderiaceae;Burkholderia;Burkholderia phymatum;Burkholderia phymatum STM815;
sim_1661	89	5949	5076188	Bacteria;Proteobacteria;Gammaproteobacteria;Xanthomonadales;Xanthomonadaceae;Xanthomonas;Xanthomonas campestris;Xanthomonas campestris pv. campestris str. ATCC 33913;
sim_1662	26	6310	3278307	Bacteria;Proteobacteria;Alphaproteobacteria;Rhizobiales;Brucellaceae;Brucella;Brucella abortus;Brucella melitensis biovar Abortus 2308;
sim_1663	1	1	1950313	Archaea;Euryarchaeota;Thermococci;Thermococcales;Thermococcaceae;Thermococcus;Thermococcus sp. CL1;Thermococcus sp. CL1;
sim_1664	83	5382	6000632	Bacteria;Firmicutes;Clostridia;Clostridiales;Clostridiaceae;Clostridium;Clostridium beijerinckii;Clostridium beijerinckii NCIMB 8052;
sim_1665	12	3343	1232503	Bacteria;Spirochaetes;Spirochaetia;Spirochaetales;Spirochaetaceae;Borrelia;Borrelia afzelii;Borrelia afzelii PKo;
sim_1666	39	3276	3334122	Bacteria;Bacteroidetes;Bacteroidetes (class);Bacteroidetes Order II. Incertae sedis;Rhodothermaceae;Rhodothermus;Rhodothermus marinus;Rhodothermus marinus SG0.5JP17-172;
sim_1667	1	1	1308759	Bacteria;Proteobacteria;Alphaproteobacteria;Alphaproteobacteria (order);Alphaproteobacteria (family);Candidatus Pelagibacter;Candidatus Pelagibacter ubique;Candidatus Pelagibacter ubique HTCC1062;
sim_1668	2	5702	138927	Bacteria;Proteobacteria;Betaproteobacteria;Betaproteobacteria (order);Betaproteobacteria (family);Candidatus Tremblaya;Candidatus Tremblaya princeps;Candidatus Tremblaya princeps PCIT;
sim_1669	66	2443	4411532	Bacteria;Actinobacteria;Actinobacteria;Actinomycetales;Mycobacteriaceae;Mycobacterium;Mycobacterium tuberculosis;Mycobacterium tuberculosis H37Rv;
sim_167	45	3107	2169548	Bacteria;Thermotogae;Thermotogae;Thermotogales;Thermotogaceae;Petrotoga;Petrotoga mobilis;Petrotoga mobilis SJ95;
sim_1670	27	6151	2007491	Bacteria;Firmicutes;Bacilli;Lactobacillales;Streptococcaceae;Streptococcus;Streptococcus suis;Streptococcus suis P1_7;
sim_1671	21	1995	816394	Bacteria;Tenericutes;Mollicutes;Mycoplasmatales;Mycoplasmataceae;Mycoplasma;Mycoplasma pneumoniae;Mycoplasma pneumoniae M129;
sim_1672	94	3240	2593857	Bacteria;Cyanobacteria;Cyanobacteria (class);Chroococcales;Chroococcales (family);Thermosynechococcus;Thermosynechococcus elongatus;Thermosynechococcus elongatus BP-1;
sim_1673	2	594	579977	Bacteria;Tenericutes;Mollicutes;Mycoplasmatales;Mycoplasmataceae;Mycoplasma;Mycoplasma genitalium;Mycoplasma genitalium M2321;
sim_1674	68	1709	2765477	Bacteria;Spirochaetes;Spirochaetia;Spirochaetales;Brachyspiraceae;Brachyspira;Brachyspira pilosicoli;Brachyspira pilosicoli B2904;
sim_1675	64	6325	5038386	Bacteria;Proteobacteria;Gammaproteobacteria;Enterobacteriales;Enterobacteriaceae;Escherichia;Escherichia coli;Escherichia coli str. 'clone D i14';
sim_1676	1	1	2064237	Archaea;Euryarchaeota;Thermococci;Thermococcales;Thermococcaceae;Thermococcus;Thermococcus barophilus;Thermococcus barophilus MP;
sim_1677	10	7621	1971264	Bacteria;Proteobacteria;Epsilonproteobacteria;Campylobacterales;Campylobacteraceae;Campylobacter;Campylobacter curvus;Campylobacter curvus 525.92;
sim_1678	80	6055	3631933	Bacteria;Firmicutes;Negativicutes;Selenomonadales;Veillonellaceae;Selenomonas;Selenomonas ruminantium;Selenomonas ruminantium subsp. lactilytica TAM6421;
sim_1679	91	5824	3155250	Bacteria;Actinobacteria;Actinobacteria;Actinomycetales;Micrococcaceae;Renibacterium;Renibacterium salmoninarum;Renibacterium salmoninarum ATCC 33209;
sim_168	34	6317	1773615	Bacteria;Proteobacteria;Epsilonproteobacteria;Campylobacterales;Campylobacteraceae;Campylobacter;Campylobacter fetus;Campylobacter fetus subsp. fetus 82-40;
sim_1680	30	5291	2742531	Bacteria;Firmicutes;Bacilli;Bacillales;Staphylococcaceae;Staphylococcus;Staphylococcus aureus;Staphylococcus aureus RF122;
sim_1681	106	6363	9207384	Bacteria;Proteobacteria;Alphaproteobacteria;Rhizobiales;Bradyrhizobiaceae;Bradyrhizobium;Bradyrhizobium japonicum;Bradyrhizobium japonicum USDA 6;
sim_1682	2	5473	1038313	Bacteria;Chlamydiae;Chlamydiia;Chlamydiales;Chlamydiaceae;Chlamydia;Chlamydia trachomatis;Chlamydia trachomatis L2c;
sim_1683	25	10743	4019861	Bacteria;Firmicutes;Bacilli;Bacillales;Bacillaceae;Bacillus;Bacillus amyloliquefaciens;Bacillus amyloliquefaciens subsp. plantarum CAU B946;
sim_1684	6	143034	2971517	Bacteria;Proteobacteria;Betaproteobacteria;Methylophilales;Methylophilaceae;Methylobacillus;Methylobacillus flagellatus;Methylobacillus flagellatus KT;
sim_1685	2	594	580076	Bacteria;Tenericutes;Mollicutes;Mycoplasmatales;Mycoplasmataceae;Mycoplasma;Mycoplasma genitalium;Mycoplasma genitalium G37;
sim_1686	26	9855	1620005	Bacteria;Firmicutes;Clostridia;Clostridiales;Clostridiaceae;Candidatus Arthromitus;Candidatus Arthromitus sp. SFB-mouse;Candidatus Arthromitus sp. SFB-mouse-Japan;
sim_1687	26	4609	1616909	Bacteria;Proteobacteria;Epsilonproteobacteria;Campylobacterales;Helicobacteraceae;Helicobacter;Helicobacter pylori;Helicobacter pylori Shi169;
sim_1688	153	3897	3876289	Bacteria;Proteobacteria;Alphaproteobacteria;Rhodospirillales;Rhodospirillaceae;Rhodospirillum;Rhodospirillum photometricum;Rhodospirillum photometricum DSM 122;
sim_1689	136	6826	7804270	Bacteria;Cyanobacteria;Cyanobacteria (class);Oscillatoriales;Oscillatoriales (family);Oscillatoria;Oscillatoria acuminata;Oscillatoria acuminata PCC 6304;
sim_169	60	3198	3225748	Bacteria;Actinobacteria;Actinobacteria;Rubrobacterales;Rubrobacteraceae;Rubrobacter;Rubrobacter xylanophilus;Rubrobacter xylanophilus DSM 9941;
sim_1690	25	6308	3286445	Bacteria;Proteobacteria;Alphaproteobacteria;Rhizobiales;Brucellaceae;Brucella;Brucella abortus;Brucella abortus bv. 1 str. 9-941;
sim_1691	1	1	618379	Bacteria;Proteobacteria;Gammaproteobacteria;Enterobacteriales;Enterobacteriaceae;Buchnera;Buchnera aphidicola;Buchnera aphidicola str. Bp (Baizongia pistaciae);
sim_1692	10	1533	2586443	Bacteria;Spirochaetes;Spirochaetia;Spirochaetales;Brachyspiraceae;Brachyspira;Brachyspira pilosicoli;Brachyspira pilosicoli 95_1000;
sim_1693	53	24920	5264383	Bacteria;Proteobacteria;Betaproteobacteria;Burkholderiales;Alcaligenaceae;Bordetella;Bordetella bronchiseptica;Bordetella bronchiseptica 253;
sim_1694	125	5748	6329823	Bacteria;Cyanobacteria;Cyanobacteria (class);Nostocales;Nostocaceae;Nostoc;Nostoc sp. PCC 7107;Nostoc sp. PCC 7107;
sim_1695	53	3245	2269167	Bacteria;Deinococcus-Thermus;Deinococci;Thermales;Thermaceae;Marinithermus;Marinithermus hydrothermalis;Marinithermus hydrothermalis DSM 14884;
sim_1696	80	5553	2354088	Bacteria;Firmicutes;Bacilli;Lactobacillales;Lactobacillaceae;Lactobacillus;Lactobacillus kefiranofaciens;Lactobacillus kefiranofaciens ZW3;
sim_1697	154	5707	2250427	Bacteria;Firmicutes;Bacilli;Lactobacillales;Streptococcaceae;Lactococcus;Lactococcus lactis;Lactococcus lactis subsp. cremoris UC509.9;
sim_1698	1	1	1545895	Archaea;Euryarchaeota;Thermoplasmata;Thermoplasmatales;Picrophilaceae;Picrophilus;Picrophilus torridus;Picrophilus torridus DSM 9790;
sim_1699	67	5581	2616384	Bacteria;Actinobacteria;Actinobacteria;Actinomycetales;Propionibacteriaceae;Propionibacterium;Propionibacterium freudenreichii;Propionibacterium freudenreichii subsp. shermanii CIRM-BIA1;
sim_17	59	5938	5226917	Bacteria;Proteobacteria;Gammaproteobacteria;Alteromonadales;Shewanellaceae;Shewanella;Shewanella halifaxensis;Shewanella halifaxensis HAW-EB4;
sim_170	27	5479	6292344	Bacteria;Actinobacteria;Actinobacteria;Actinomycetales;Nocardiaceae;Nocardia;Nocardia farcinica;Nocardia farcinica IFM 10152;
sim_1700	16	3946	3951448	Bacteria;Spirochaetes;Spirochaetia;Spirochaetales;Leptospiraceae;Leptospira;Leptospira biflexa;Leptospira biflexa serovar Patoc strain 'Patoc 1 (Paris)';
sim_1701	80	5530	4052047	Bacteria;Proteobacteria;Gammaproteobacteria;Vibrionales;Vibrionaceae;Vibrio;Vibrio anguillarum;Vibrio anguillarum 775;
sim_1702	463	14807	4894492	Bacteria;Proteobacteria;Gammaproteobacteria;Enterobacteriales;Enterobacteriaceae;Shigella;Shigella flexneri;Shigella flexneri 2002017;
sim_1703	101	5944	4033464	Bacteria;Proteobacteria;Gammaproteobacteria;Vibrionales;Vibrionaceae;Vibrio;Vibrio cholerae;Vibrio cholerae O1 biovar El Tor str. N16961;
sim_1704	42	5389	4894879	Bacteria;Proteobacteria;Gammaproteobacteria;Enterobacteriales;Enterobacteriaceae;Escherichia;Escherichia coli;Escherichia coli O83:H1 str. NRG 857C;
sim_1705	148	2578	3268203	Bacteria;Actinobacteria;Actinobacteria;Actinomycetales;Mycobacteriaceae;Mycobacterium;Mycobacterium leprae;Mycobacterium leprae TN;
sim_1706	31	6478	6690028	Bacteria;Proteobacteria;Alphaproteobacteria;Rhizobiales;Phyllobacteriaceae;Mesorhizobium;Mesorhizobium ciceri;Mesorhizobium ciceri biovar biserrulae WSM1271;
sim_1707	2	5347	686194	Bacteria;Proteobacteria;Gammaproteobacteria;Gammaproteobacteria (order);Gammaproteobacteria (family);Gammaproteobacteria (genus);Candidatus Baumannia cicadellinicola;Baumannia cicadellinicola str. Hc (Homalodisca coagulata);
sim_1708	44	6082	4969784	Bacteria;Proteobacteria;Betaproteobacteria;Burkholderiales;Comamonadaceae;Albidiferax;Albidiferax ferrireducens;Rhodoferax ferrireducens T118;
sim_1709	111	6694	2184862	Bacteria;Proteobacteria;Betaproteobacteria;Neisseriales;Neisseriaceae;Neisseria;Neisseria meningitidis;Neisseria meningitidis G2136;
sim_171	30	5513	8226158	Bacteria;Actinobacteria;Actinobacteria;Actinomycetales;Streptomycetaceae;Streptomyces;Streptomyces venezuelae;Streptomyces venezuelae ATCC 10712;
sim_1710	47	6245	2186370	Bacteria;Bacteroidetes;Bacteroidia;Bacteroidales;Porphyromonadaceae;Porphyromonas;Porphyromonas asaccharolytica;Porphyromonas asaccharolytica DSM 20707;
sim_1711	38	6852	3659634	Bacteria;Proteobacteria;Deltaproteobacteria;Desulfobacterales;Desulfobulbaceae;Desulfotalea;Desulfotalea psychrophila;Desulfotalea psychrophila LSv54;
sim_1712	62	6080	2245615	Bacteria;Firmicutes;Bacilli;Lactobacillales;Streptococcaceae;Streptococcus;Streptococcus pneumoniae;Streptococcus pneumoniae Hungary19A-6;
sim_1713	45	6342	5373121	Bacteria;Bacteroidetes;Bacteroidia;Bacteroidales;Bacteroidaceae;Bacteroides;Bacteroides fragilis;Bacteroides fragilis 638R;
sim_1714	29	5536	5372268	Bacteria;Proteobacteria;Gammaproteobacteria;Enterobacteriales;Enterobacteriaceae;Erwinia;Erwinia billingiae;Erwinia billingiae Eb661;
sim_1715	36	6069	2468612	Bacteria;Actinobacteria;Actinobacteria;Actinomycetales;Corynebacteriaceae;Corynebacterium;Corynebacterium diphtheriae;Corynebacterium diphtheriae HC02;
sim_1716	234	9477	5835527	Bacteria;Proteobacteria;Betaproteobacteria;Burkholderiales;Burkholderiaceae;Burkholderia;Burkholderia mallei;Burkholderia mallei ATCC 23344;
sim_1717	32	5288	1910031	Bacteria;Proteobacteria;Gammaproteobacteria;Thiotrichales;Francisellaceae;Francisella;Francisella novicida;Francisella novicida U112;
sim_1718	122	4900	3551206	Bacteria;Firmicutes;Clostridia;Clostridiales;Clostridiales Family XVII. Incertae Sedis;Sulfobacillus;Sulfobacillus acidophilus;Sulfobacillus acidophilus TPY;
sim_1719	12	6505	1628115	Bacteria;Proteobacteria;Epsilonproteobacteria;Campylobacterales;Campylobacteraceae;Campylobacter;Campylobacter jejuni;Campylobacter jejuni subsp. jejuni 81116;
sim_172	69	5275	1375770	Bacteria;Firmicutes;Bacilli;Lactobacillales;Lactobacillaceae;Lactobacillus;Lactobacillus sanfranciscensis;Lactobacillus sanfranciscensis TMW 1.1304;
sim_1720	15	5417	2844696	Bacteria;Firmicutes;Clostridia;Clostridiales;Clostridiales Family XVII. Incertae Sedis;Thermaerobacter;Thermaerobacter marianensis;Thermaerobacter marianensis DSM 12885;
sim_1721	41	19121	3162471	Bacteria;Proteobacteria;Betaproteobacteria;Gallionellales;Gallionellaceae;Gallionella;Gallionella capsiferriformans;Gallionella capsiferriformans ES-2;
sim_1722	58	6512	2474718	Bacteria;Firmicutes;Negativicutes;Selenomonadales;Veillonellaceae;Megasphaera;Megasphaera elsdenii;Megasphaera elsdenii DSM 20460;
sim_1723	26	6198	1837281	Bacteria;Firmicutes;Bacilli;Lactobacillales;Streptococcaceae;Streptococcus;Streptococcus pyogenes;Streptococcus pyogenes A20;
sim_1724	8	815	1150228	Bacteria;Proteobacteria;Alphaproteobacteria;Rickettsiales;Rickettsiaceae;Rickettsia;Rickettsia canadensis;Rickettsia canadensis str. CA410;
sim_1725	42	1403	1528980	Bacteria;Proteobacteria;Alphaproteobacteria;Rickettsiales;Rickettsiaceae;Rickettsia;Rickettsia bellii;Rickettsia bellii OSU 85-389;
sim_1726	96	5265	3073079	Bacteria;Firmicutes;Bacilli;Bacillales;Bacillaceae;Bacillus;Bacillus coagulans;Bacillus coagulans 2-6;
sim_1727	26	2581	4920331	Bacteria;Proteobacteria;Gammaproteobacteria;Enterobacteriales;Enterobacteriaceae;Salmonella;Salmonella enterica;Salmonella enterica subsp. enterica serovar Weltevreden str.;
sim_1728	25	6190	1781029	Bacteria;Firmicutes;Bacilli;Lactobacillales;Streptococcaceae;Streptococcus;Streptococcus pyogenes;Streptococcus pyogenes MGAS1882;
sim_1729	27	8319	1928252	Bacteria;Firmicutes;Bacilli;Lactobacillales;Streptococcaceae;Streptococcus;Streptococcus pyogenes;Streptococcus pyogenes MGAS10270;
sim_173	79	4765	5057531	Bacteria;Proteobacteria;Gammaproteobacteria;Alteromonadales;Alteromonadaceae;Saccharophagus;Saccharophagus degradans;Saccharophagus degradans 2-40;
sim_1730	81	7023	2153416	Bacteria;Proteobacteria;Betaproteobacteria;Neisseriales;Neisseriaceae;Neisseria;Neisseria meningitidis;Neisseria meningitidis 053442;
sim_1731	9	619	5068807	Bacteria;Actinobacteria;Actinobacteria;Actinomycetales;Mycobacteriaceae;Mycobacterium;Mycobacterium massiliense;Mycobacterium massiliense str. GO 06;
sim_1732	4	753	1112372	Bacteria;Proteobacteria;Alphaproteobacteria;Rickettsiales;Rickettsiaceae;Rickettsia;Rickettsia typhi;Rickettsia typhi str. TH1527;
sim_1733	107	17330	6256079	Bacteria;Actinobacteria;Actinobacteria;Actinomycetales;Mycobacteriaceae;Mycobacterium;Mycobacterium sp. KMS;Mycobacterium sp. KMS;
sim_1734	23	5932	5731541	Bacteria;Proteobacteria;Gammaproteobacteria;Pseudomonadales;Pseudomonadaceae;Pseudomonas;Pseudomonas putida;Pseudomonas putida BIRD-1;
sim_1735	125	18631	13033779	Bacteria;Proteobacteria;Deltaproteobacteria;Myxococcales;Polyangiaceae;Sorangium;Sorangium cellulosum;Sorangium cellulosum 'So ce 56';
sim_1736	108	10732	5231428	Bacteria;Proteobacteria;Gammaproteobacteria;Enterobacteriales;Enterobacteriaceae;Escherichia;Escherichia coli;Escherichia coli CFT073;
sim_1737	20	5190	3359001	Bacteria;Proteobacteria;Gammaproteobacteria;Legionellales;Legionellaceae;Legionella;Legionella pneumophila;Legionella pneumophila subsp. pneumophila ATCC 43290;
sim_1738	23	6308	3283936	Bacteria;Proteobacteria;Alphaproteobacteria;Rhizobiales;Brucellaceae;Brucella;Brucella abortus;Brucella abortus S19;
sim_1739	129	5336	6885603	Bacteria;Cyanobacteria;Cyanobacteria (class);Nostocales;Nostocaceae;Anabaena;Anabaena cylindrica;Anabaena cylindrica PCC 7122;
sim_174	124	5690	4698134	Bacteria;Spirochaetes;Spirochaetia;Spirochaetales;Leptospiraceae;Leptospira;Leptospira interrogans;Leptospira interrogans serovar Lai str. 56601;
sim_1740	42	5836	3520671	Bacteria;Bacteroidetes;Flavobacteriia;Flavobacteriales;Flavobacteriaceae;Aequorivita;Aequorivita sublithincola;Aequorivita sublithincola DSM 14238;
sim_1741	21	23490	964110	Bacteria;Tenericutes;Mollicutes;Mycoplasmatales;Mycoplasmataceae;Mycoplasma;Mycoplasma gallisepticum;Mycoplasma gallisepticum VA94_7994-1-7P;
sim_1742	2	584	879977	Bacteria;Proteobacteria;Alphaproteobacteria;Rickettsiales;Anaplasmataceae;Neorickettsia;Neorickettsia risticii;Neorickettsia risticii str. Illinois;
sim_1743	24	6199	1897573	Bacteria;Firmicutes;Bacilli;Lactobacillales;Streptococcaceae;Streptococcus;Streptococcus pyogenes;Streptococcus pyogenes MGAS6180;
sim_1744	15	24388	1242163	Bacteria;Spirochaetes;Spirochaetia;Spirochaetales;Spirochaetaceae;Borrelia;Borrelia recurrentis;Borrelia recurrentis A1;
sim_1745	208	10202	3339683	Bacteria;Proteobacteria;Alphaproteobacteria;Rhodospirillales;Acetobacteraceae;Acetobacter;Acetobacter pasteurianus;Acetobacter pasteurianus IFO 3283-26;
sim_1746	15	5235	3890005	Archaea;Euryarchaeota;Halobacteria;Halobacteriales;Halobacteriaceae;Haloarcula;Haloarcula hispanica;Haloarcula hispanica ATCC 33960;
sim_1747	1	1	2135342	Bacteria;Thermotogae;Thermotogae;Thermotogales;Thermotogaceae;Thermotoga;Thermotoga lettingae;Thermotoga lettingae TMO;
sim_1748	116	12101	5358884	Bacteria;Proteobacteria;Gammaproteobacteria;Alteromonadales;Shewanellaceae;Shewanella;Shewanella baltica;Shewanella baltica OS223;
sim_1749	4	5557	6841557	Bacteria;Actinobacteria;Actinobacteria;Actinomycetales;Glycomycetaceae;Stackebrandtia;Stackebrandtia nassauensis;Stackebrandtia nassauensis DSM 44728;
sim_175	234	5892	9755686	Bacteria;Planctomycetes;Planctomycetia;Planctomycetales;Planctomycetaceae;Singulisphaera;Singulisphaera acidiphila;Singulisphaera acidiphila DSM 18658;
sim_1750	1	1	1365223	Archaea;Crenarchaeota;Thermoprotei;Desulfurococcales;Desulfurococcaceae;Desulfurococcus;Desulfurococcus kamchatkensis;Desulfurococcus kamchatkensis 1221n;
sim_1751	102	5394	8491258	Bacteria;Bacteroidetes;Cytophagia;Cytophagales;Cytophagaceae;Spirosoma;Spirosoma linguale;Spirosoma linguale DSM 74;
sim_1752	246	30779	3931782	Bacteria;Spirochaetes;Spirochaetia;Spirochaetales;Leptospiraceae;Leptospira;Leptospira borgpetersenii;Leptospira borgpetersenii serovar Hardjo-bovis str. L550;
sim_1753	182	6881	4701745	Bacteria;Proteobacteria;Gammaproteobacteria;Enterobacteriales;Enterobacteriaceae;Yersinia;Yersinia pestis;Yersinia pestis KIM10+;
sim_1754	2	5702	138931	Bacteria;Proteobacteria;Betaproteobacteria;Betaproteobacteria (order);Betaproteobacteria (family);Candidatus Tremblaya;Candidatus Tremblaya princeps;Candidatus Tremblaya princeps PCVAL;
sim_1755	108	9553	5620407	Bacteria;Cyanobacteria;Cyanobacteria (class);Oscillatoriales;Oscillatoriales (family);Crinalium;Crinalium epipsammum;Crinalium epipsammum PCC 9333;
sim_1756	15	5936	2904662	Bacteria;Firmicutes;Bacilli;Bacillales;Listeriaceae;Listeria;Listeria monocytogenes;Listeria monocytogenes serotype 4b str. LL195;
sim_1757	2	675	917330	Bacteria;Spirochaetes;Spirochaetia;Spirochaetales;Spirochaetaceae;Borrelia;Borrelia turicatae;Borrelia turicatae 91E135;
sim_1758	44	6784	5517674	Bacteria;Proteobacteria;Gammaproteobacteria;Alteromonadales;Shewanellaceae;Shewanella;Shewanella sediminis;Shewanella sediminis HAW-EB3;
sim_1759	13	5574	3982034	Bacteria;Actinobacteria;Actinobacteria;Actinomycetales;Microbacteriaceae;Microbacterium;Microbacterium testaceum;Microbacterium testaceum StLB037;
sim_176	142	14646	4068724	Bacteria;Firmicutes;Clostridia;Clostridiales;Clostridiaceae;Clostridium;Clostridium cellulolyticum;Clostridium cellulolyticum H10;
sim_1760	113	11773	5547544	Bacteria;Proteobacteria;Gammaproteobacteria;Alteromonadales;Shewanellaceae;Shewanella;Shewanella baltica;Shewanella baltica OS195;
sim_1761	12	5386	1832387	Bacteria;Firmicutes;Bacilli;Lactobacillales;Lactobacillaceae;Pediococcus;Pediococcus pentosaceus;Pediococcus pentosaceus ATCC 25745;
sim_1762	65	6286	2601311	Bacteria;Actinobacteria;Actinobacteria;Actinomycetales;Corynebacteriaceae;Corynebacterium;Corynebacterium resistens;Corynebacterium resistens DSM 45100;
sim_1763	12	5517	2862391	Bacteria;Proteobacteria;Betaproteobacteria;Methylophilales;Methylophilaceae;Methylovorus;Methylovorus sp. MP688;Methylovorus sp. MP688;
sim_1764	94	5976	2476822	Bacteria;Actinobacteria;Actinobacteria;Actinomycetales;Corynebacteriaceae;Corynebacterium;Corynebacterium jeikeium;Corynebacterium jeikeium K411;
sim_1765	38	44767	4990251	Bacteria;Proteobacteria;Deltaproteobacteria;Syntrophobacterales;Syntrophobacteraceae;Syntrophobacter;Syntrophobacter fumaroxidans;Syntrophobacter fumaroxidans MPOB;
sim_1766	22	5642	4655622	Bacteria;Proteobacteria;Alphaproteobacteria;Caulobacterales;Caulobacteraceae;Caulobacter;Caulobacter segnis;Caulobacter segnis ATCC 21756;
sim_1767	15	5934	2874431	Bacteria;Firmicutes;Bacilli;Bacillales;Listeriaceae;Listeria;Listeria monocytogenes;Listeria monocytogenes Finland 1998;
sim_1768	8	1826	1884562	Bacteria;Thermotogae;Thermotogae;Thermotogales;Thermotogaceae;Thermotoga;Thermotoga neapolitana;Thermotoga neapolitana DSM 4359;
sim_1769	60	35171	5786361	Bacteria;Actinobacteria;Actinobacteria;Actinomycetales;Micromonosporaceae;Salinispora;Salinispora arenicola;Salinispora arenicola CNS-205;
sim_177	13	1461	1864731	Bacteria;Cyanobacteria;Cyanobacteria (class);Prochlorales;Prochlorococcaceae;Prochlorococcus;Prochlorococcus marinus;Prochlorococcus marinus str. NATL1A;
sim_1770	19	6057	4516490	Bacteria;Bacteroidetes;Cytophagia;Cytophagales;Flammeovirgaceae;Marivirga;Marivirga tractuosa;Marivirga tractuosa DSM 4126;
sim_1771	7	5467	2146480	Bacteria;Actinobacteria;Actinobacteria;Actinomycetales;Actinomycetaceae;Mobiluncus;Mobiluncus curtisii;Mobiluncus curtisii ATCC 43063;
sim_1772	114	5141	2921996	Bacteria;Firmicutes;Clostridia;Clostridiales;Clostridiaceae;Clostridium;Clostridium perfringens;Clostridium perfringens SM101;
sim_1773	69	27085	6767514	Bacteria;Proteobacteria;Betaproteobacteria;Burkholderiales;Comamonadaceae;Delftia;Delftia acidovorans;Delftia acidovorans SPH-1;
sim_1774	48	5758	2408831	Bacteria;Actinobacteria;Actinobacteria;Bifidobacteriales;Bifidobacteriaceae;Bifidobacterium;Bifidobacterium longum;Bifidobacterium longum subsp. infantis 157F;
sim_1775	19	5932	2951805	Bacteria;Firmicutes;Bacilli;Bacillales;Listeriaceae;Listeria;Listeria monocytogenes;Listeria monocytogenes ATCC 19117;
sim_1776	36	4474	9033684	Bacteria;Bacteroidetes;Sphingobacteriia;Sphingobacteriales;Sphingobacteriales (family);Niastella;Niastella koreensis;Niastella koreensis GR20-10;
sim_1777	442	15342	2127051	Bacteria;Proteobacteria;Alphaproteobacteria;Rickettsiales;Rickettsiaceae;Orientia;Orientia tsutsugamushi;Orientia tsutsugamushi str. Boryong;
sim_1778	9	6946	1877273	Bacteria;Firmicutes;Bacilli;Lactobacillales;Leuconostocaceae;Leuconostoc;Leuconostoc sp. C2;Leuconostoc sp. C2;
sim_1779	35	35034	5325729	Bacteria;Proteobacteria;Betaproteobacteria;Burkholderiales;Burkholderiaceae;Ralstonia;Ralstonia pickettii;Ralstonia pickettii 12J;
sim_178	19	6222	3708362	Bacteria;Proteobacteria;Deltaproteobacteria;Desulfovibrionales;Desulfovibrionaceae;Desulfovibrio;Desulfovibrio hydrothermalis;Desulfovibrio hydrothermalis AM13 = DSM 14728;
sim_1780	10	4903	1569500	Archaea;Euryarchaeota;Methanococci;Methanococcales;Methanococcaceae;Methanococcus;Methanococcus aeolicus;Methanococcus aeolicus Nankai-3;
sim_1781	6	4329	2363215	Bacteria;Proteobacteria;Gammaproteobacteria;Thiotrichales;Piscirickettsiaceae;Cycloclasticus;Cycloclasticus sp. P1;Cycloclasticus sp. P1;
sim_1782	33	5722	2306351	Bacteria;Proteobacteria;Epsilonproteobacteria;Campylobacterales;Campylobacteraceae;Sulfurospirillum;Sulfurospirillum deleyianum;Sulfurospirillum deleyianum DSM 6946;
sim_1783	76	6081	2184682	Bacteria;Firmicutes;Bacilli;Lactobacillales;Streptococcaceae;Streptococcus;Streptococcus pneumoniae;Streptococcus pneumoniae 70585;
sim_1784	236	15060	5848380	Bacteria;Proteobacteria;Betaproteobacteria;Burkholderiales;Burkholderiaceae;Burkholderia;Burkholderia mallei;Burkholderia mallei NCTC 10247;
sim_1785	1	1	1148342	Bacteria;Chlamydiae;Chlamydiia;Chlamydiales;Chlamydiaceae;Chlamydia;Chlamydia psittaci;Chlamydia psittaci WS_RT_E30;
sim_1786	88	5788	4308663	Bacteria;Bacteroidetes;Bacteroidia;Bacteroidales;Bacteroidaceae;Bacteroides;Bacteroides salanitronis;Bacteroides salanitronis DSM 18170;
sim_1787	35	6595	3137192	Bacteria;Proteobacteria;Gammaproteobacteria;Thiotrichales;Piscirickettsiaceae;Methylophaga;Methylophaga sp. JAM1;Methylophaga sp. JAM1;
sim_1788	93	8729	1847790	Bacteria;Proteobacteria;Epsilonproteobacteria;Campylobacterales;Helicobacteraceae;Helicobacter;Helicobacter cetorum;Helicobacter cetorum MIT 99-5656;
sim_1789	14	5650	3989480	Bacteria;Proteobacteria;Gammaproteobacteria;Alteromonadales;Alteromonadaceae;Marinobacter;Marinobacter hydrocarbonoclasticus;Marinobacter hydrocarbonoclasticus ATCC 49840;
sim_179	88	11773	5312910	Bacteria;Proteobacteria;Gammaproteobacteria;Alteromonadales;Shewanellaceae;Shewanella;Shewanella baltica;Shewanella baltica OS185;
sim_1790	64	6325	5038386	Bacteria;Proteobacteria;Gammaproteobacteria;Enterobacteriales;Enterobacteriaceae;Escherichia;Escherichia coli;Escherichia coli str. 'clone D i2';
sim_1791	8	2075	1279798	Bacteria;Proteobacteria;Alphaproteobacteria;Rickettsiales;Rickettsiaceae;Rickettsia;Rickettsia montanensis;Rickettsia montanensis str. OSU 85-930;
sim_1792	2	628	1155937	Bacteria;Tenericutes;Mollicutes;Mycoplasmatales;Mycoplasmataceae;Mycoplasma;Mycoplasma haemofelis;Mycoplasma haemofelis Ohio2;
sim_1793	77	5519	2126674	Bacteria;Firmicutes;Bacilli;Lactobacillales;Lactobacillaceae;Lactobacillus;Lactobacillus amylovorus;Lactobacillus amylovorus GRL 1112;
sim_1794	27	6151	2095898	Bacteria;Firmicutes;Bacilli;Lactobacillales;Streptococcaceae;Streptococcus;Streptococcus suis;Streptococcus suis SC84;
sim_1795	22	4474	1643831	Bacteria;Proteobacteria;Epsilonproteobacteria;Campylobacterales;Helicobacteraceae;Helicobacter;Helicobacter pylori;Helicobacter pylori J99;
sim_1796	51	6456	4875340	Bacteria;Actinobacteria;Actinobacteria;Actinomycetales;Geodermatophilaceae;Blastococcus;Blastococcus saxobsidens;Blastococcus saxobsidens DD2;
sim_1797	43	1560	839615	Bacteria;Tenericutes;Mollicutes;Mycoplasmatales;Mycoplasmataceae;Mycoplasma;Mycoplasma hyorhinis;Mycoplasma hyorhinis HUB-1;
sim_1798	187	6664	5325888	Bacteria;Proteobacteria;Gammaproteobacteria;Enterobacteriales;Enterobacteriaceae;Escherichia;Escherichia coli;Escherichia coli ETEC H10407;
sim_1799	206	10202	3338426	Bacteria;Proteobacteria;Alphaproteobacteria;Rhodospirillales;Acetobacteraceae;Acetobacter;Acetobacter pasteurianus;Acetobacter pasteurianus IFO 3283-07;
sim_18	50	10874	5613626	Bacteria;Actinobacteria;Actinobacteria;Actinomycetales;Mycobacteriaceae;Mycobacterium;Mycobacterium sp. MOTT36Y;Mycobacterium sp. MOTT36Y;
sim_180	38	2826	6237577	Bacteria;Acidobacteria;Acidobacteriia;Acidobacteriales;Acidobacteriaceae;Granulicella;Granulicella mallensis;Granulicella mallensis MP5ACTX8;
sim_1800	35	5421	3632260	Bacteria;Actinobacteria;Actinobacteria;Coriobacteriales;Coriobacteriaceae;Eggerthella;Eggerthella lenta;Eggerthella lenta DSM 2243;
sim_1801	51	6311	4983515	Bacteria;Proteobacteria;Gammaproteobacteria;Enterobacteriales;Enterobacteriaceae;Salmonella;Salmonella enterica;Salmonella enterica subsp. enterica serovar Heidelberg str. SL476;
sim_1802	64	16598	6415739	Bacteria;Actinobacteria;Actinobacteria;Actinomycetales;Mycobacteriaceae;Mycobacterium;Mycobacterium rhodesiae;Mycobacterium rhodesiae NBB3;
sim_1803	21	5935	2972172	Bacteria;Firmicutes;Bacilli;Bacillales;Listeriaceae;Listeria;Listeria monocytogenes;Listeria monocytogenes SLCC2479;
sim_1804	29	5925	1950135	Bacteria;Firmicutes;Bacilli;Lactobacillales;Streptococcaceae;Lactococcus;Lactococcus garvieae;Lactococcus garvieae ATCC 49156;
sim_1805	22	8150	1605736	Bacteria;Proteobacteria;Epsilonproteobacteria;Campylobacterales;Helicobacteraceae;Helicobacter;Helicobacter pylori;Helicobacter pylori HPAG1;
sim_1806	32	5184	3163381	Bacteria;Cyanobacteria;Cyanobacteria (class);Chroococcales;Chroococcales (family);Cyanobacterium;Cyanobacterium stanieri;Cyanobacterium stanieri PCC 7202;
sim_1807	220	5217	2080931	Bacteria;Firmicutes;Bacilli;Lactobacillales;Lactobacillaceae;Lactobacillus;Lactobacillus helveticus;Lactobacillus helveticus DPC 4571;
sim_1808	222	7424	4470622	Bacteria;Firmicutes;Clostridia;Clostridiales;Oscillospiraceae;Oscillibacter;Oscillibacter valericigenes;Oscillibacter valericigenes Sjm18-20;
sim_1809	154	40706	3596620	Bacteria;Firmicutes;Bacilli;Bacillales;Bacillaceae;Geobacillus;Geobacillus thermoleovorans;Geobacillus thermoleovorans CCB_US3_UF5;
sim_181	16	5063	1772694	Archaea;Euryarchaeota;Methanococci;Methanococcales;Methanococcaceae;Methanococcus;Methanococcus maripaludis;Methanococcus maripaludis C7;
sim_1810	49	5256	4257769	Bacteria;Firmicutes;Clostridia;Clostridiales;Clostridiaceae;Clostridium;Clostridium botulinum;Clostridium botulinum Ba4 str. 657;
sim_1811	138	22546	4625880	Bacteria;Proteobacteria;Gammaproteobacteria;Enterobacteriales;Enterobacteriaceae;Yersinia;Yersinia enterocolitica;Yersinia enterocolitica subsp. palearctica Y11;
sim_1812	23	6287	3316088	Bacteria;Proteobacteria;Alphaproteobacteria;Rhizobiales;Brucellaceae;Brucella;Brucella suis;Brucella suis VBI22;
sim_1813	43	1710	1080084	Bacteria;Proteobacteria;Alphaproteobacteria;Rickettsiales;Anaplasmataceae;Wolbachia;Wolbachia endosymbiont of Brugia malayi;Wolbachia endosymbiont strain TRS of Brugia malayi;
sim_1814	1	1	350928	Bacteria;Proteobacteria;Gammaproteobacteria;Oceanospirillales;Halomonadaceae;Candidatus Portiera;Candidatus Portiera aleyrodidarum;Candidatus Portiera aleyrodidarum BT-QVLC;
sim_1815	32	6136	2038409	Bacteria;Firmicutes;Bacilli;Lactobacillales;Streptococcaceae;Streptococcus;Streptococcus suis;Streptococcus suis A7;
sim_1816	6	1800	1300386	Bacteria;Proteobacteria;Alphaproteobacteria;Rickettsiales;Rickettsiaceae;Rickettsia;Rickettsia parkeri;Rickettsia parkeri str. Portsmouth;
sim_1817	36	5557	2263857	Bacteria;Proteobacteria;Gammaproteobacteria;Pasteurellales;Pasteurellaceae;Histophilus;Histophilus somni;Haemophilus somnus 2336;
sim_1818	16	5526	7579488	Bacteria;Actinobacteria;Actinobacteria;Actinomycetales;Nocardioidaceae;Kribbella;Kribbella flavida;Kribbella flavida DSM 17836;
sim_1819	50	10484	10246920	Bacteria;Actinobacteria;Actinobacteria;Actinomycetales;Pseudonocardiaceae;Amycolatopsis;Amycolatopsis mediterranei;Amycolatopsis mediterranei S699;
sim_182	30	1474	1066225	Bacteria;Spirochaetes;Spirochaetia;Spirochaetales;Spirochaetaceae;Borrelia;Borrelia hermsii;Borrelia hermsii DAH;
sim_1820	1	1	1178564	Bacteria;Chlamydiae;Chlamydiia;Chlamydiales;Chlamydiaceae;Chlamydia;Chlamydia psittaci;Chlamydia psittaci 01DC12;
sim_1821	21	2207	925576	Bacteria;Tenericutes;Mollicutes;Mycoplasmatales;Mycoplasmataceae;Mycoplasma;Mycoplasma hyopneumoniae;Mycoplasma hyopneumoniae 168;
sim_1822	10	3947	5331656	Bacteria;Proteobacteria;Alphaproteobacteria;Rhizobiales;Bradyrhizobiaceae;Rhodopseudomonas;Rhodopseudomonas palustris;Rhodopseudomonas palustris HaA2;
sim_1823	115	10940	2343476	Bacteria;Bacteroidetes;Bacteroidia;Bacteroidales;Porphyromonadaceae;Porphyromonas;Porphyromonas gingivalis;Porphyromonas gingivalis W83;
sim_1824	52	10481	10236715	Bacteria;Actinobacteria;Actinobacteria;Actinomycetales;Pseudonocardiaceae;Amycolatopsis;Amycolatopsis mediterranei;Amycolatopsis mediterranei U32;
sim_1825	45	38216	2885367	Bacteria;Firmicutes;Bacilli;Bacillales;Staphylococcaceae;Staphylococcus;Staphylococcus aureus;Staphylococcus aureus subsp. aureus ST398;
sim_1826	20	1672	3832918	Bacteria;Bacteroidetes;Bacteroidetes (class);Bacteroidetes Order II. Incertae sedis;Rhodothermaceae;Salinibacter;Salinibacter ruber;Salinibacter ruber M8;
sim_1827	70	6488	6448048	Bacteria;Proteobacteria;Alphaproteobacteria;Rhizobiales;Rhizobiaceae;Rhizobium;Rhizobium etli;Rhizobium etli CIAT 652;
sim_1828	197	6882	4646286	Bacteria;Proteobacteria;Gammaproteobacteria;Enterobacteriales;Enterobacteriaceae;Yersinia;Yersinia pestis;Yersinia pestis Nepal516;
sim_1829	79	29148	5682383	Bacteria;Firmicutes;Bacilli;Bacillales;Bacillaceae;Bacillus;Bacillus thuringiensis;Bacillus thuringiensis serovar finitimus YBT-020;
sim_183	49	5845	7528567	Bacteria;Proteobacteria;Betaproteobacteria;Burkholderiales;Burkholderiaceae;Burkholderia;Burkholderia ambifaria;Burkholderia ambifaria AMMD;
sim_1830	118	8305	4621811	Bacteria;Proteobacteria;Gammaproteobacteria;Enterobacteriales;Enterobacteriaceae;Yersinia;Yersinia enterocolitica;Yersinia enterocolitica subsp. palearctica 105.5R(r);
sim_1831	376	5393	4599354	Bacteria;Proteobacteria;Gammaproteobacteria;Enterobacteriales;Enterobacteriaceae;Shigella;Shigella flexneri;Shigella flexneri 2a str. 2457T;
sim_1832	48	5698	5089025	Bacteria;Proteobacteria;Gammaproteobacteria;Vibrionales;Vibrionaceae;Vibrio;Vibrio sp. Ex25;Vibrio sp. Ex25;
sim_1833	51	5909	4689946	Bacteria;Proteobacteria;Gammaproteobacteria;Pseudomonadales;Pseudomonadaceae;Pseudomonas;Pseudomonas stutzeri;Pseudomonas stutzeri DSM 4166;
sim_1834	24	13033	3661391	Bacteria;Proteobacteria;Deltaproteobacteria;Desulfovibrionales;Desulfovibrionaceae;Desulfovibrio;Desulfovibrio vulgaris;Desulfovibrio vulgaris DP4;
sim_1835	33	5880	3192235	Bacteria;Proteobacteria;Epsilonproteobacteria;Campylobacterales;Campylobacteraceae;Arcobacter;Arcobacter nitrofigilis;Arcobacter nitrofigilis DSM 7299;
sim_1836	94	7547	3692576	Archaea;Euryarchaeota;Halobacteria;Halobacteriales;Halobacteriaceae;Halorubrum;Halorubrum lacusprofundi;Halorubrum lacusprofundi ATCC 49239;
sim_1837	58	11999	4011434	Bacteria;Proteobacteria;Gammaproteobacteria;Pseudomonadales;Moraxellaceae;Acinetobacter;Acinetobacter baumannii;Acinetobacter baumannii MDR-ZJ06;
sim_1838	33	5820	3899940	Bacteria;Proteobacteria;Gammaproteobacteria;Oceanospirillales;Oceanospirillaceae;Marinomonas;Marinomonas posidonica;Marinomonas posidonica IVIA-Po-181;
sim_1839	10	3329	2920744	Bacteria;Chloroflexi;Thermomicrobia;Thermomicrobiales;Thermomicrobiaceae;Thermomicrobium;Thermomicrobium roseum;Thermomicrobium roseum DSM 5159;
sim_184	50	6309	4888494	Bacteria;Proteobacteria;Gammaproteobacteria;Enterobacteriales;Enterobacteriaceae;Salmonella;Salmonella enterica;Salmonella enterica subsp. enterica serovar Paratyphi C strain;
sim_1840	49	6847	5310990	Bacteria;Bacteroidetes;Bacteroidia;Bacteroidales;Bacteroidaceae;Bacteroides;Bacteroides fragilis;Bacteroides fragilis YCH46;
sim_1841	31	10368	1581384	Bacteria;Proteobacteria;Alphaproteobacteria;Rhizobiales;Bartonellaceae;Bartonella;Bartonella quintana;Bartonella quintana str. Toulouse;
sim_1842	88	3008	7145576	Bacteria;Planctomycetes;Planctomycetia;Planctomycetales;Planctomycetaceae;Rhodopirellula;Rhodopirellula baltica;Rhodopirellula baltica SH 1;
sim_1843	41	2983	5501090	Bacteria;Actinobacteria;Actinobacteria;Actinomycetales;Mycobacteriaceae;Mycobacterium;Mycobacterium intracellulare;Mycobacterium intracellulare MOTT-64;
sim_1844	57	8376	2571406	Bacteria;Bacteroidetes;Flavobacteriia;Flavobacteriales;Flavobacteriaceae;Capnocytophaga;Capnocytophaga canimorsus;Capnocytophaga canimorsus Cc5;
sim_1845	36	5369	3307936	Bacteria;Firmicutes;Bacilli;Lactobacillales;Lactobacillaceae;Lactobacillus;Lactobacillus plantarum;Lactobacillus plantarum subsp. plantarum ST-III;
sim_1846	17	5993	2257487	Bacteria;Proteobacteria;Gammaproteobacteria;Pasteurellales;Pasteurellaceae;Pasteurella;Pasteurella multocida;Pasteurella multocida subsp. multocida str. Pm70;
sim_1847	434	8429	4831739	Bacteria;Proteobacteria;Gammaproteobacteria;Xanthomonadales;Xanthomonadaceae;Xanthomonas;Xanthomonas oryzae;Xanthomonas oryzae pv. oryzicola BLS256;
sim_1848	17	5932	2912346	Bacteria;Firmicutes;Bacilli;Bacillales;Listeriaceae;Listeria;Listeria monocytogenes;Listeria monocytogenes L312;
sim_1849	105	7510	2812094	Bacteria;Proteobacteria;Betaproteobacteria;Nitrosomonadales;Nitrosomonadaceae;Nitrosomonas;Nitrosomonas europaea;Nitrosomonas europaea ATCC 19718;
sim_185	41	5804	5393591	Bacteria;Proteobacteria;Gammaproteobacteria;Alteromonadales;Alteromonadaceae;Glaciecola;Glaciecola sp. 4H-3-7+YE-5;Glaciecola sp. 4H-3-7+YE-5;
sim_1850	638	11620	4874659	Bacteria;Proteobacteria;Gammaproteobacteria;Enterobacteriales;Enterobacteriaceae;Shigella;Shigella boydii;Shigella boydii CDC 3083-94;
sim_1851	8	5817	2506025	Bacteria;Actinobacteria;Actinobacteria;Actinomycetales;Micrococcaceae;Rothia;Rothia dentocariosa;Rothia dentocariosa ATCC 17931;
sim_1852	105	12173	2781824	Bacteria;Proteobacteria;Betaproteobacteria;Nitrosomonadales;Nitrosomonadaceae;Nitrosomonas;Nitrosomonas eutropha;Nitrosomonas eutropha C91;
sim_1853	163	7930	7173736	Bacteria;Proteobacteria;Alphaproteobacteria;Rhizobiales;Rhizobiaceae;Sinorhizobium;Sinorhizobium meliloti;Sinorhizobium meliloti SM11;
sim_1854	13	51353	2003803	Bacteria;Nitrospirae;Nitrospira;Nitrospirales;Nitrospiraceae;Thermodesulfovibrio;Thermodesulfovibrio yellowstonii;Thermodesulfovibrio yellowstonii DSM 11347;
sim_1855	21	5975	3948887	Bacteria;Proteobacteria;Alphaproteobacteria;Rhizobiales;Hyphomicrobiaceae;Pelagibacterium;Pelagibacterium halotolerans;Pelagibacterium halotolerans B2;
sim_1856	79	5878	7971389	Bacteria;Proteobacteria;Betaproteobacteria;Burkholderiales;Burkholderiaceae;Burkholderia;Burkholderia cenocepacia;Burkholderia cenocepacia MC0-3;
sim_1857	9	1055	6359369	Bacteria;Actinobacteria;Actinobacteria;Solirubrobacterales;Conexibacteraceae;Conexibacter;Conexibacter woesei;Conexibacter woesei DSM 14684;
sim_1858	42	5471	6732271	Bacteria;Actinobacteria;Actinobacteria;Actinomycetales;Micromonosporaceae;Verrucosispora;Verrucosispora maris;Verrucosispora maris AB-18-032;
sim_1859	23	5865	1389350	Bacteria;Proteobacteria;Gammaproteobacteria;Cardiobacteriales;Cardiobacteriaceae;Dichelobacter;Dichelobacter nodosus;Dichelobacter nodosus VCS1703A;
sim_186	32	5250	2401520	Bacteria;Firmicutes;Clostridia;Thermoanaerobacterales;Thermoanaerobacteraceae;Carboxydothermus;Carboxydothermus hydrogenoformans;Carboxydothermus hydrogenoformans Z-2901;
sim_1860	77	11874	2995049	Bacteria;Proteobacteria;Gammaproteobacteria;Pseudomonadales;Moraxellaceae;Psychrobacter;Psychrobacter sp. PRwf-1;Psychrobacter sp. PRwf-1;
sim_1861	111	5516	4354100	Archaea;Euryarchaeota;Halobacteria;Halobacteriales;Halobacteriaceae;Natrinema;Natrinema pellirubrum;Natrinema pellirubrum DSM 15624;
sim_1862	36	5814	4635236	Bacteria;Bacteroidetes;Sphingobacteriia;Sphingobacteriales;Sphingobacteriaceae;Pedobacter;Pedobacter saltans;Pedobacter saltans DSM 12145;
sim_1863	85	5455	4578159	Bacteria;Proteobacteria;Gammaproteobacteria;Enterobacteriales;Enterobacteriaceae;Escherichia;Escherichia coli;Escherichia coli BW2952;
sim_1864	94	5104	3384766	Bacteria;Firmicutes;Bacilli;Bacillales;Alicyclobacillaceae;Kyrpidia;Kyrpidia tusciae;Kyrpidia tusciae DSM 2912;
sim_1865	140	6981	3843301	Bacteria;Firmicutes;Clostridia;Clostridiales;Clostridiaceae;Clostridium;Clostridium thermocellum;Clostridium thermocellum ATCC 27405;
sim_1866	10	888	1269837	Bacteria;Proteobacteria;Alphaproteobacteria;Rickettsiales;Rickettsiaceae;Rickettsia;Rickettsia rickettsii;Rickettsia rickettsii str. Hino;
sim_1867	34	5276	4274642	Archaea;Euryarchaeota;Halobacteria;Halobacteriales;Halobacteriaceae;Haloarcula;Haloarcula marismortui;Haloarcula marismortui ATCC 43049;
sim_1868	66	5785	5482170	Bacteria;Proteobacteria;Betaproteobacteria;Burkholderiales;Comamonadaceae;Acidovorax;Acidovorax avenae;Acidovorax avenae subsp. avenae ATCC 19860;
sim_1869	48	3316	2835737	Bacteria;Firmicutes;Clostridia;Clostridiales;Clostridiaceae;Clostridium;Clostridium sp. SY8519;Clostridium sp. SY8519;
sim_187	2	1194	3116795	Archaea;Euryarchaeota;Halobacteria;Halobacteriales;Halobacteriaceae;Halorhabdus;Halorhabdus utahensis;Halorhabdus utahensis DSM 12940;
sim_1870	72	19199	2339898	Bacteria;Bacteroidetes;Bacteroidia;Bacteroidales;Porphyromonadaceae;Porphyromonas;Porphyromonas gingivalis;Porphyromonas gingivalis TDC60;
sim_1871	34	6530	4153699	Bacteria;Proteobacteria;Alphaproteobacteria;Rhodobacterales;Rhodobacteraceae;Ruegeria;Ruegeria sp. TM1040;Ruegeria sp. TM1040;
sim_1872	53	6916	7418122	Bacteria;Proteobacteria;Alphaproteobacteria;Rhizobiales;Rhizobiaceae;Rhizobium;Rhizobium leguminosarum;Rhizobium leguminosarum bv. trifolii WSM1325;
sim_1873	45	30580	4817463	Bacteria;Firmicutes;Bacilli;Bacillales;Bacillaceae;Lysinibacillus;Lysinibacillus sphaericus;Lysinibacillus sphaericus C3-41;
sim_1874	2	5372	1443806	Bacteria;Cyanobacteria;Cyanobacteria (class);Chroococcales;Chroococcales (family);Chroococcales (genus);cyanobacterium UCYN-A;cyanobacterium UCYN-A;
sim_1875	45	5388	5736823	Bacteria;Firmicutes;Bacilli;Bacillales;Bacillaceae;Bacillus;Bacillus cereus;Bacillus cereus G9842;
sim_1876	8	13403	3123671	Bacteria;Actinobacteria;Actinobacteria;Coriobacteriales;Coriobacteriaceae;Eggerthella;Eggerthella sp. YY7918;Eggerthella sp. YY7918;
sim_1877	30	5773	4238624	Bacteria;Firmicutes;Bacilli;Bacillales;Bacillaceae;Bacillus;Bacillus amyloliquefaciens;Bacillus amyloliquefaciens Y2;
sim_1878	9	1175	1305467	Bacteria;Proteobacteria;Alphaproteobacteria;Rickettsiales;Rickettsiaceae;Rickettsia;Rickettsia rhipicephali;Rickettsia rhipicephali str. 3-7-female6-CWPP;
sim_1879	51	17864	3373286	Bacteria;Proteobacteria;Gammaproteobacteria;Chromatiales;Chromatiaceae;Nitrosococcus;Nitrosococcus watsonii;Nitrosococcus watsonii C-113;
sim_188	39	5473	3804166	Bacteria;Proteobacteria;Gammaproteobacteria;Enterobacteriales;Enterobacteriaceae;Edwardsiella;Edwardsiella tarda;Edwardsiella tarda EIB202;
sim_1880	88	10405	6913352	Bacteria;Proteobacteria;Betaproteobacteria;Burkholderiales;Burkholderiaceae;Cupriavidus;Cupriavidus metallidurans;Cupriavidus metallidurans CH34;
sim_1881	22	7672	1579693	Bacteria;Proteobacteria;Epsilonproteobacteria;Campylobacterales;Helicobacteraceae;Helicobacter;Helicobacter pylori;Helicobacter pylori F30;
sim_1882	35	5052	3918589	Bacteria;Firmicutes;Bacilli;Bacillales;Bacillaceae;Bacillus;Bacillus amyloliquefaciens;Bacillus amyloliquefaciens FZB42;
sim_1883	57	3772	2166381	Bacteria;Thermotogae;Thermotogae;Thermotogales;Thermotogaceae;Fervidobacterium;Fervidobacterium pennivorans;Fervidobacterium pennivorans DSM 9078;
sim_1885	2	1196	4070193	Bacteria;Proteobacteria;Betaproteobacteria;Burkholderiales;Comamonadaceae;Ramlibacter;Ramlibacter tataouinensis;Ramlibacter tataouinensis TTB310;
sim_1886	75	6804	7751309	Bacteria;Proteobacteria;Alphaproteobacteria;Rhizobiales;Rhizobiaceae;Rhizobium;Rhizobium leguminosarum;Rhizobium leguminosarum bv. viciae 3841;
sim_1887	88	4952	3658997	Bacteria;Ignavibacteria;Ignavibacteria;Ignavibacteriales;Ignavibacteriaceae;Ignavibacterium;Ignavibacterium album;Ignavibacterium album JCM 16511;
sim_1888	64	2441	4406587	Bacteria;Actinobacteria;Actinobacteria;Actinomycetales;Mycobacteriaceae;Mycobacterium;Mycobacterium tuberculosis;Mycobacterium tuberculosis RGTB423;
sim_1889	80	13466	4241119	Bacteria;Proteobacteria;Deltaproteobacteria;Desulfuromonadales;Pelobacteraceae;Pelobacter;Pelobacter propionicus;Pelobacter propionicus DSM 2379;
sim_189	36	5670	4016947	Bacteria;Proteobacteria;Alphaproteobacteria;Caulobacterales;Caulobacteraceae;Caulobacter;Caulobacter vibrioides;Caulobacter crescentus CB15;
sim_1890	31	5423	7221766	Bacteria;Actinobacteria;Actinobacteria;Actinomycetales;Mycobacteriaceae;Mycobacterium;Mycobacterium smegmatis;Mycobacterium smegmatis JS623;
sim_1891	255	4043	3876235	Bacteria;Spirochaetes;Spirochaetia;Spirochaetales;Leptospiraceae;Leptospira;Leptospira borgpetersenii;Leptospira borgpetersenii serovar Hardjo-bovis str. JB197;
sim_1892	64	5418	6785430	Bacteria;Chloroflexi;Chloroflexi;Herpetosiphonales;Herpetosiphonaceae;Herpetosiphon;Herpetosiphon aurantiacus;Herpetosiphon aurantiacus DSM 785;
sim_1893	21	4386	1608548	Bacteria;Proteobacteria;Epsilonproteobacteria;Campylobacterales;Helicobacteraceae;Helicobacter;Helicobacter pylori;Helicobacter pylori Shi470;
sim_1894	95	5435	4643538	Bacteria;Proteobacteria;Gammaproteobacteria;Enterobacteriales;Enterobacteriaceae;Escherichia;Escherichia coli;Escherichia coli HS;
sim_1895	1	1	2011320	Archaea;Euryarchaeota;Thermococci;Thermococcales;Thermococcaceae;Thermococcus;Thermococcus sp. 4557;Thermococcus sp. 4557;
sim_1896	13	1271	2902643	Bacteria;Proteobacteria;Alphaproteobacteria;Parvularculales;Parvularculaceae;Parvularcula;Parvularcula bermudensis;Parvularcula bermudensis HTCC2503;
sim_1897	61	5159	3592487	Bacteria;Firmicutes;Bacilli;Bacillales;Bacillaceae;Bacillus;Bacillus selenitireducens;Bacillus selenitireducens MLS10;
sim_1898	62	5771	3527244	Bacteria;Proteobacteria;Gammaproteobacteria;Aeromonadales;Aeromonadaceae;Oceanimonas;Oceanimonas sp. GK1;Oceanimonas sp. GK1;
sim_1899	1	1	1147152	Bacteria;Chlamydiae;Chlamydiia;Chlamydiales;Chlamydiaceae;Chlamydia;Chlamydia psittaci;Chlamydia psittaci GR9;
sim_19	43	6167	2143461	Bacteria;Proteobacteria;Alphaproteobacteria;Sphingomonadales;Sphingomonadaceae;Zymomonas;Zymomonas mobilis;Zymomonas mobilis subsp. mobilis ATCC 10988;
sim_190	48	5934	5432652	Bacteria;Firmicutes;Bacilli;Bacillales;Bacillaceae;Bacillus;Bacillus cereus;Bacillus cereus ATCC 10987;
sim_1900	8	5436	2696255	Bacteria;Cyanobacteria;Cyanobacteria (class);Chroococcales;Chroococcales (family);Synechococcus;Synechococcus elongatus;Synechococcus elongatus PCC 6301 (Synechococcus leopoliensis SAG;
sim_1901	36	6195	2110355	Bacteria;Proteobacteria;Epsilonproteobacteria;Campylobacterales;Helicobacteraceae;Wolinella;Wolinella succinogenes;Wolinella succinogenes DSM 1740;
sim_1902	63	5383	3005051	Bacteria;Firmicutes;Bacilli;Lactobacillales;Lactobacillaceae;Lactobacillus;Lactobacillus rhamnosus;Lactobacillus rhamnosus GG;
sim_1903	29	6766	2821452	Bacteria;Firmicutes;Bacilli;Bacillales;Staphylococcaceae;Staphylococcus;Staphylococcus aureus;Staphylococcus aureus 04-02981;
sim_1904	25	5621	4000057	Bacteria;Bacteroidetes;Flavobacteriia;Flavobacteriales;Cryomorphaceae;Cryomorphaceae (genus);Owenweeksia hongkongensis;Owenweeksia hongkongensis DSM 17368;
sim_1905	89	22331	5694894	Bacteria;Proteobacteria;Gammaproteobacteria;Enterobacteriales;Enterobacteriaceae;Klebsiella;Klebsiella pneumoniae;Klebsiella pneumoniae subsp. pneumoniae MGH 78578;
sim_1906	14	5566	3120143	Bacteria;Proteobacteria;Gammaproteobacteria;Oceanospirillales;Alcanivoracaceae;Alcanivorax;Alcanivorax borkumensis;Alcanivorax borkumensis SK2;
sim_1907	183	5358	3026645	Archaea;Euryarchaeota;Methanomicrobia;Methanosarcinales;Methanosaetaceae;Methanosaeta;Methanosaeta concilii;Methanosaeta concilii GP6;
sim_1908	121	5331	7966510	Bacteria;Cyanobacteria;Cyanobacteria (class);Oscillatoriales;Oscillatoriales (family);Microcoleus;Microcoleus sp. PCC 7113;Microcoleus sp. PCC 7113;
sim_1909	198	7673	5011522	Bacteria;Proteobacteria;Alphaproteobacteria;Rhizobiales;Bradyrhizobiaceae;Nitrobacter;Nitrobacter hamburgensis;Nitrobacter hamburgensis X14;
sim_191	30	6031	4573221	Bacteria;Proteobacteria;Alphaproteobacteria;Sphingomonadales;Sphingomonadaceae;Sphingobium;Sphingobium chlorophenolicum;Sphingobium chlorophenolicum L-1;
sim_1910	7	5881	2310415	Bacteria;Actinobacteria;Actinobacteria;Actinomycetales;Corynebacteriaceae;Corynebacterium;Corynebacterium pseudotuberculosis;Corynebacterium pseudotuberculosis 316;
sim_1911	45	5616	3669074	Bacteria;Proteobacteria;Gammaproteobacteria;Chromatiales;Chromatiaceae;Allochromatium;Allochromatium vinosum;Allochromatium vinosum DSM 180;
sim_1912	86	9345	7231415	Bacteria;Proteobacteria;Betaproteobacteria;Burkholderiales;Burkholderiaceae;Burkholderia;Burkholderia pseudomallei;Burkholderia pseudomallei 1026b;
sim_1913	26	5486	8815781	Bacteria;Actinobacteria;Actinobacteria;Actinomycetales;Frankiaceae;Frankia;Frankia sp. EuI1c;Frankia sp. EuI1c;
sim_1914	52	13123	4044777	Bacteria;Firmicutes;Clostridia;Clostridiales;Eubacteriaceae;Acetobacterium;Acetobacterium woodii;Acetobacterium woodii DSM 1030;
sim_1915	4	1303	1657990	Bacteria;Cyanobacteria;Cyanobacteria (class);Prochlorales;Prochlorococcaceae;Prochlorococcus;Prochlorococcus marinus;Prochlorococcus marinus subsp. pastoris str. CCMP1986;
sim_1916	104	2701	3601386	Bacteria;Firmicutes;Clostridia;Clostridiales;Peptococcaceae;Desulfotomaculum;Desulfotomaculum kuznetsovii;Desulfotomaculum kuznetsovii DSM 6115;
sim_1917	41	7690	4799109	Bacteria;Proteobacteria;Gammaproteobacteria;Alteromonadales;Shewanellaceae;Shewanella;Shewanella sp. MR-7;Shewanella sp. MR-7;
sim_1918	6	1258	2542943	Archaea;Euryarchaeota;Methanomicrobia;Methanomicrobiales;Methanoregulaceae;Methanoregula;Methanoregula boonei;Methanoregula boonei 6A8;
sim_1919	12	5437	3445263	Bacteria;Proteobacteria;Alphaproteobacteria;Caulobacterales;Caulobacteraceae;Brevundimonas;Brevundimonas subvibrioides;Brevundimonas subvibrioides ATCC 15264;
sim_192	34	5368	2873333	Bacteria;Firmicutes;Clostridia;Clostridiales;Clostridiaceae;Clostridium;Clostridium tetani;Clostridium tetani E88;
sim_1920	45	5459	2788636	Bacteria;Firmicutes;Bacilli;Bacillales;Staphylococcaceae;Staphylococcus;Staphylococcus aureus;Staphylococcus aureus subsp. aureus M013;
sim_1921	108	5998	8770140	Bacteria;Firmicutes;Bacilli;Bacillales;Paenibacillaceae;Paenibacillus;Paenibacillus mucilaginosus;Paenibacillus mucilaginosus K02;
sim_1922	37	6289	6833751	Bacteria;Proteobacteria;Betaproteobacteria;Burkholderiales;Burkholderiaceae;Burkholderia;Burkholderia sp. CCGE1001;Burkholderia sp. CCGE1001;
sim_1923	2	1018	1813393	Archaea;Crenarchaeota;Thermoprotei;Thermoproteales;Thermofilaceae;Thermofilum;Thermofilum pendens;Thermofilum pendens Hrk 5;
sim_1924	21	12645	4001985	Bacteria;Firmicutes;Bacilli;Bacillales;Bacillaceae;Bacillus;Bacillus amyloliquefaciens;Bacillus amyloliquefaciens LL3;
sim_1925	43	5750	4751080	Bacteria;Proteobacteria;Betaproteobacteria;Neisseriales;Neisseriaceae;Chromobacterium;Chromobacterium violaceum;Chromobacterium violaceum ATCC 12472;
sim_1926	1	1	641895	Bacteria;Proteobacteria;Gammaproteobacteria;Enterobacteriales;Enterobacteriaceae;Buchnera;Buchnera aphidicola;Buchnera aphidicola str. Tuc7 (Acyrthosiphon pisum);
sim_1927	91	6025	4746218	Bacteria;Proteobacteria;Gammaproteobacteria;Enterobacteriales;Enterobacteriaceae;Escherichia;Escherichia coli;Escherichia coli ATCC 8739;
sim_1928	1	1	358242	Bacteria;Proteobacteria;Gammaproteobacteria;Oceanospirillales;Halomonadaceae;Candidatus Portiera;Candidatus Portiera aleyrodidarum;Candidatus Portiera aleyrodidarum BT-B-HRs;
sim_1929	12	16528	3839771	Bacteria;Proteobacteria;Alphaproteobacteria;Rhizobiales;Bradyrhizobiaceae;Oligotropha;Oligotropha carboxidovorans;Oligotropha carboxidovorans OM4;
sim_193	113	10276	6450897	Bacteria;Proteobacteria;Gammaproteobacteria;Enterobacteriales;Enterobacteriaceae;Klebsiella;Klebsiella oxytoca;Klebsiella oxytoca E718;
sim_1930	47	6080	2036867	Bacteria;Firmicutes;Bacilli;Lactobacillales;Streptococcaceae;Streptococcus;Streptococcus pneumoniae;Streptococcus pneumoniae OXC141;
sim_1931	39	8996	4273718	Bacteria;Proteobacteria;Gammaproteobacteria;Vibrionales;Vibrionaceae;Aliivibrio;Aliivibrio fischeri;Vibrio fischeri ES114;
sim_1932	45	27510	1006702	Bacteria;Tenericutes;Mollicutes;Mycoplasmatales;Mycoplasmataceae;Mycoplasma;Mycoplasma agalactiae;Mycoplasma agalactiae;
sim_1933	53	6031	2894276	Bacteria;Firmicutes;Clostridia;Thermoanaerobacterales;Thermoanaerobacterales Family III. Incertae Sedis;Thermoanaerobacterium;Thermoanaerobacterium thermosaccharolyticum;Thermoanaerobacterium thermosaccharolyticum M0795;
sim_1934	16	5865	2636367	Bacteria;Actinobacteria;Actinobacteria;Bifidobacteriales;Bifidobacteriaceae;Bifidobacterium;Bifidobacterium dentium;Bifidobacterium dentium Bd1;
sim_1935	22	8177	4600489	Bacteria;Proteobacteria;Gammaproteobacteria;Pseudomonadales;Pseudomonadaceae;Pseudomonas;Pseudomonas stutzeri;Pseudomonas stutzeri RCH2;
sim_1936	38	5239	1966342	Bacteria;Firmicutes;Bacilli;Lactobacillales;Lactobacillaceae;Lactobacillus;Lactobacillus johnsonii;Lactobacillus johnsonii DPC 6026;
sim_1937	16	5530	3409935	Bacteria;Cyanobacteria;Cyanobacteria (class);Chroococcales;Chroococcales (family);Synechococcus;Synechococcus sp. PCC 7002;Synechococcus sp. PCC 7002;
sim_1938	43	5295	2158157	Bacteria;Actinobacteria;Actinobacteria;Acidimicrobiales;Acidimicrobiaceae;Acidimicrobium;Acidimicrobium ferrooxidans;Acidimicrobium ferrooxidans DSM 10331;
sim_1939	2	4023	538294	Bacteria;Proteobacteria;Gammaproteobacteria;Enterobacteriales;Enterobacteriaceae;Candidatus Moranella;Candidatus Moranella endobia;Candidatus Moranella endobia PCIT;
sim_194	52	37293	2571010	Archaea;Euryarchaeota;Halobacteria;Halobacteriales;Halobacteriaceae;Halobacterium;Halobacterium salinarum;Halobacterium sp. NRC-1;
sim_1940	95	14433	879959	Bacteria;Tenericutes;Mollicutes;Acholeplasmatales;Acholeplasmataceae;Candidatus Phytoplasma;Candidatus Phytoplasma australiense;Candidatus Phytoplasma australiense;
sim_1941	52	6178	4708380	Bacteria;Proteobacteria;Gammaproteobacteria;Alteromonadales;Shewanellaceae;Shewanella;Shewanella sp. W3-18-1;Shewanella sp. W3-18-1;
sim_1942	2	5063	719535	Bacteria;Proteobacteria;Gammaproteobacteria;Enterobacteriales;Enterobacteriaceae;Wigglesworthia;Wigglesworthia glossinidia;Wigglesworthia glossinidia endosymbiont of Glossina morsitans;
sim_1943	2	1204	1560469	Bacteria;Proteobacteria;Betaproteobacteria;Burkholderiales;Burkholderiaceae;Polynucleobacter;Polynucleobacter necessarius;Polynucleobacter necessarius subsp. necessarius STIR1;
sim_1944	74	9383	3132096	Bacteria;Firmicutes;Bacilli;Lactobacillales;Lactobacillaceae;Lactobacillus;Lactobacillus casei;Lactobacillus casei W56;
sim_1945	32	6332	4917459	Bacteria;Proteobacteria;Gammaproteobacteria;Enterobacteriales;Enterobacteriaceae;Salmonella;Salmonella enterica;Salmonella enterica subsp. enterica serovar Dublin str. CT_02021853;
sim_1946	27	6204	1815785	Bacteria;Firmicutes;Bacilli;Lactobacillales;Streptococcaceae;Streptococcus;Streptococcus pyogenes;Streptococcus pyogenes NZ131;
sim_1947	41	5622	2917469	Bacteria;Firmicutes;Bacilli;Bacillales;Staphylococcaceae;Staphylococcus;Staphylococcus aureus;Staphylococcus aureus subsp. aureus USA300_FPR3757;
sim_1948	19	5541	2819357	Bacteria;Proteobacteria;Epsilonproteobacteria;Campylobacterales;Helicobacteraceae;Sulfuricurvum;Sulfuricurvum kujiense;Sulfuricurvum kujiense DSM 16994;
sim_1949	65	5674	3532378	Bacteria;Chloroflexi;Anaerolineae;Anaerolineales;Anaerolineaceae;Anaerolinea;Anaerolinea thermophila;Anaerolinea thermophila UNI-1;
sim_195	73	25490	1872918	Bacteria;Firmicutes;Bacilli;Lactobacillales;Lactobacillaceae;Lactobacillus;Lactobacillus delbrueckii;Lactobacillus delbrueckii subsp. bulgaricus 2038;
sim_1950	146	30536	2172383	Bacteria;Firmicutes;Bacilli;Lactobacillales;Lactobacillaceae;Lactobacillus;Lactobacillus helveticus;Lactobacillus helveticus H10;
sim_1951	122	5488	2131976	Bacteria;Firmicutes;Bacilli;Lactobacillales;Lactobacillaceae;Lactobacillus;Lactobacillus delbrueckii;Lactobacillus delbrueckii subsp. bulgaricus ND02;
sim_1952	49	6879	5007768	Bacteria;Proteobacteria;Gammaproteobacteria;Vibrionales;Vibrionaceae;Vibrio;Vibrio vulnificus;Vibrio vulnificus MO6-24_O;
sim_1953	21	2106	3655731	Bacteria;Proteobacteria;Deltaproteobacteria;Desulfarculales;Desulfarculaceae;Desulfarculus;Desulfarculus baarsii;Desulfarculus baarsii DSM 2075;
sim_1954	706	213149	5240075	Bacteria;Proteobacteria;Gammaproteobacteria;Xanthomonadales;Xanthomonadaceae;Xanthomonas;Xanthomonas oryzae;Xanthomonas oryzae pv. oryzae PXO99A;
sim_1955	14	6166	1638559	Bacteria;Proteobacteria;Betaproteobacteria;Burkholderiales;Alcaligenaceae;Taylorella;Taylorella asinigenitalis;Taylorella asinigenitalis MCE3;
sim_1956	35	3458	3993764	Bacteria;Chloroflexi;Thermomicrobia;Sphaerobacterales;Sphaerobacteraceae;Sphaerobacter;Sphaerobacter thermophilus;Sphaerobacter thermophilus DSM 20745;
sim_1957	28	12901	1879471	Archaea;Euryarchaeota;Methanomicrobia;Methanosarcinales;Methanosaetaceae;Methanosaeta;Methanosaeta thermophila;Methanosaeta thermophila PT (Methanothrix thermophila PT);
sim_1958	69	6916	5552031	Bacteria;Firmicutes;Bacilli;Bacillales;Bacillaceae;Bacillus;Bacillus cereus;Bacillus cereus NC7401;
sim_1959	9	1916	650228	Bacteria;Tenericutes;Mollicutes;Mycoplasmatales;Mycoplasmataceae;Mycoplasma;Mycoplasma wenyonii;Mycoplasma wenyonii str. Massachusetts;
sim_196	63	8834	5144873	Bacteria;Chloroflexi;Caldilineae;Caldilineales;Caldilineaceae;Caldilinea;Caldilinea aerophila;Caldilinea aerophila DSM 14535 = NBRC 104270;
sim_1960	6	925	1275089	Bacteria;Proteobacteria;Alphaproteobacteria;Rickettsiales;Rickettsiaceae;Rickettsia;Rickettsia slovaca;Rickettsia slovaca 13-B;
sim_1961	72	10082	7247547	Bacteria;Proteobacteria;Betaproteobacteria;Burkholderiales;Burkholderiaceae;Burkholderia;Burkholderia pseudomallei;Burkholderia pseudomallei K96243;
sim_1962	135	5808	8212805	Bacteria;Actinobacteria;Actinobacteria;Actinomycetales;Pseudonocardiaceae;Saccharopolyspora;Saccharopolyspora erythraea;Saccharopolyspora erythraea NRRL 2338;
sim_1963	29	6190	1899877	Bacteria;Firmicutes;Bacilli;Lactobacillales;Streptococcaceae;Streptococcus;Streptococcus pyogenes;Streptococcus pyogenes MGAS10394;
sim_1964	50	6311	4836638	Bacteria;Proteobacteria;Gammaproteobacteria;Enterobacteriales;Enterobacteriaceae;Salmonella;Salmonella enterica;Salmonella enterica subsp. enterica serovar Agona str. SL483;
sim_1965	29	5753	4877280	Bacteria;Proteobacteria;Gammaproteobacteria;Enterobacteriales;Enterobacteriaceae;Pantoea;Pantoea ananatis;Pantoea ananatis AJ13355;
sim_1966	40	3710	2761826	Bacteria;Firmicutes;Clostridia;Thermoanaerobacterales;Thermoanaerobacteraceae;Tepidanaerobacter;Tepidanaerobacter acetatoxydans;Tepidanaerobacter acetatoxydans Re1;
sim_1967	27	5473	6512983	Bacteria;Proteobacteria;Alphaproteobacteria;Rhodospirillales;Rhodospirillaceae;Tistrella;Tistrella mobilis;Tistrella mobilis KA081020-065;
sim_1968	36	10467	1667867	Bacteria;Proteobacteria;Epsilonproteobacteria;Campylobacterales;Helicobacteraceae;Helicobacter;Helicobacter pylori;Helicobacter pylori 26695;
sim_1969	30	6648	5064019	Bacteria;Proteobacteria;Gammaproteobacteria;Enterobacteriales;Enterobacteriaceae;Pectobacterium;Pectobacterium atrosepticum;Pectobacterium atrosepticum SCRI1043;
sim_197	17	6036	2366980	Bacteria;Cyanobacteria;Cyanobacteria (class);Chroococcales;Chroococcales (family);Synechococcus;Synechococcus sp. WH 7803;Synechococcus sp. WH 7803;
sim_1970	43	10487	5007719	Bacteria;Proteobacteria;Gammaproteobacteria;Enterobacteriales;Enterobacteriaceae;Salmonella;Salmonella enterica;Salmonella enterica subsp. enterica serovar Newport str. SL254;
sim_1971	23	8207	920079	Bacteria;Tenericutes;Mollicutes;Mycoplasmatales;Mycoplasmataceae;Mycoplasma;Mycoplasma hyopneumoniae;Mycoplasma hyopneumoniae 7448;
sim_1972	128	5728	3650813	Bacteria;Firmicutes;Bacilli;Bacillales;Bacillaceae;Geobacillus;Geobacillus sp. C56-T3;Geobacillus sp. C56-T3;
sim_1973	163	24235	1211703	Bacteria;Tenericutes;Mollicutes;Mycoplasmatales;Mycoplasmataceae;Mycoplasma;Mycoplasma mycoides;Mycoplasma mycoides subsp. mycoides SC str. PG1;
sim_1974	44	6139	5167383	Bacteria;Bacteroidetes;Sphingobacteriia;Sphingobacteriales;Sphingobacteriaceae;Pedobacter;Pedobacter heparinus;Pedobacter heparinus DSM 2366;
sim_1975	90	16083	5448306	Bacteria;Proteobacteria;Gammaproteobacteria;Enterobacteriales;Enterobacteriaceae;Escherichia;Escherichia coli;Escherichia coli O55:H7 str. RM12579;
sim_1976	25	6286	3311219	Bacteria;Proteobacteria;Alphaproteobacteria;Rhizobiales;Brucellaceae;Brucella;Brucella melitensis;Brucella melitensis ATCC 23457;
sim_1977	69	5361	3570114	Bacteria;Cyanobacteria;Cyanobacteria (class);Chroococcales;Chroococcales (family);Synechocystis;Synechocystis sp. PCC 6803;Synechocystis sp. PCC 6803 substr. PCC-P;
sim_1978	1	1	640935	Bacteria;Bacteroidetes;Flavobacteriia;Flavobacteriales;Blattabacteriaceae;Blattabacterium;Blattabacterium sp. (Blattella germanica);Blattabacterium sp. (Blattella germanica) str. Bge;
sim_1979	22	7399	926650	Bacteria;Tenericutes;Mollicutes;Mycoplasmatales;Mycoplasmataceae;Mycoplasma;Mycoplasma gallisepticum;Mycoplasma gallisepticum NC08_2008.031-4-3P;
sim_198	8	5066	1661137	Archaea;Euryarchaeota;Methanococci;Methanococcales;Methanococcaceae;Methanococcus;Methanococcus maripaludis;Methanococcus maripaludis S2;
sim_1980	1	1	159662	Bacteria;Proteobacteria;Gammaproteobacteria;Gammaproteobacteria (order);Gammaproteobacteria (family);Candidatus Carsonella;Candidatus Carsonella ruddii;Candidatus Carsonella ruddii PV;
sim_1981	31	2819	1376184	Bacteria;Proteobacteria;Alphaproteobacteria;Rickettsiales;Rickettsiaceae;Rickettsia;Rickettsia massiliae;Rickettsia massiliae MTU5;
sim_1982	39	5196	4303871	Bacteria;Firmicutes;Bacilli;Bacillales;Bacillaceae;Bacillus;Bacillus clausii;Bacillus clausii KSM-K16;
sim_1983	138	6121	3918192	Bacteria;Actinobacteria;Actinobacteria;Actinomycetales;Micrococcaceae;Arthrobacter;Arthrobacter arilaitensis;Arthrobacter arilaitensis Re117;
sim_1984	61	2513	2694756	Archaea;Crenarchaeota;Thermoprotei;Sulfolobales;Sulfolobaceae;Sulfolobus;Sulfolobus tokodaii;Sulfolobus tokodaii str. 7;
sim_1985	38	1839	3884382	Bacteria;Planctomycetes;Phycisphaerae;Phycisphaerales;Phycisphaeraceae;Phycisphaera;Phycisphaera mikurensis;Phycisphaera mikurensis NBRC 102666;
sim_1986	54	16189	2518737	Bacteria;Firmicutes;Bacilli;Lactobacillales;Streptococcaceae;Lactococcus;Lactococcus lactis;Lactococcus lactis subsp. lactis CV56;
sim_1987	40	5874	4567418	Bacteria;Proteobacteria;Gammaproteobacteria;Pseudomonadales;Pseudomonadaceae;Pseudomonas;Pseudomonas stutzeri;Pseudomonas stutzeri A1501;
sim_1988	77	1550	4405981	Bacteria;Actinobacteria;Actinobacteria;Actinomycetales;Mycobacteriaceae;Mycobacterium;Mycobacterium tuberculosis;Mycobacterium tuberculosis CCDC5180;
sim_1989	67	2253	944930	Bacteria;Bacteroidetes;Bacteroidetes (class);Bacteroidetes (order);Bacteroidetes (family);Candidatus Cardinium;Cardinium endosymbiont of Encarsia pergandiella;Cardinium endosymbiont cEper1 of Encarsia pergandiella;
sim_199	55	1268	1314898	Bacteria;Proteobacteria;Alphaproteobacteria;Rickettsiales;Rickettsiaceae;Rickettsia;Rickettsia peacockii;Rickettsia peacockii str. Rustic;
sim_1990	74	75122	9054847	Bacteria;Actinobacteria;Actinobacteria;Actinomycetales;Streptomycetaceae;Streptomyces;Streptomyces coelicolor;Streptomyces coelicolor A3(2);
sim_1991	50	7896	4791961	Bacteria;Proteobacteria;Gammaproteobacteria;Enterobacteriales;Enterobacteriaceae;Salmonella;Salmonella enterica;Salmonella enterica subsp. enterica serovar Typhi str. Ty2;
sim_1992	45	5306	3316466	Bacteria;Spirochaetes;Spirochaetia;Spirochaetales;Spirochaetaceae;Sphaerochaeta;Sphaerochaeta globus;Sphaerochaeta globus str. Buddy;
sim_1993	1	1	641454	Bacteria;Proteobacteria;Gammaproteobacteria;Enterobacteriales;Enterobacteriaceae;Buchnera;Buchnera aphidicola;Buchnera aphidicola str. Sg (Schizaphis graminum);
sim_1994	115	10935	4072846	Bacteria;Proteobacteria;Gammaproteobacteria;Enterobacteriales;Enterobacteriaceae;Erwinia;Erwinia pyrifoliae;Erwinia pyrifoliae Ep1_96;
sim_1995	26	5681	2832165	Bacteria;Firmicutes;Bacilli;Bacillales;Staphylococcaceae;Staphylococcus;Staphylococcus aureus;Staphylococcus aureus subsp. aureus JKD6159;
sim_1996	63	6317	6629912	Bacteria;Proteobacteria;Betaproteobacteria;Burkholderiales;Burkholderiaceae;Burkholderia;Burkholderia sp. KJ006;Burkholderia sp. KJ006;
sim_1997	22	10408	2364842	Bacteria;Chlorobi;Chlorobia;Chlorobiales;Chlorobiaceae;Pelodictyon;Pelodictyon luteolum;Chlorobium luteolum DSM 273;
sim_1998	72	5774	5070751	Bacteria;Proteobacteria;Betaproteobacteria;Burkholderiales;Comamonadaceae;Alicycliphilus;Alicycliphilus denitrificans;Alicycliphilus denitrificans K601;
sim_1999	103	5250	3552226	Bacteria;Firmicutes;Bacilli;Bacillales;Bacillaceae;Bacillus;Bacillus coagulans;Bacillus coagulans 36D1;
sim_2	38	3250	4653970	Bacteria;Spirochaetes;Spirochaetia;Spirochaetales;Spirochaetaceae;Spirochaeta;Spirochaeta smaragdinae;Spirochaeta smaragdinae DSM 11293;
sim_20	1	1	1441139	Bacteria;Proteobacteria;Gammaproteobacteria;Enterobacteriales;Enterobacteriaceae;Enterobacteriaceae (genus);secondary endosymbiont of Ctenarytaina eucalypti;secondary endosymbiont of Ctenarytaina eucalypti;
sim_200	33	5512	3123558	Bacteria;Firmicutes;Clostridia;Clostridiales;Clostridiaceae;Alkaliphilus;Alkaliphilus oremlandii;Alkaliphilus oremlandii OhILAs;
sim_2000	50	15943	3635495	Bacteria;Proteobacteria;Gammaproteobacteria;Legionellales;Legionellaceae;Legionella;Legionella pneumophila;Legionella pneumophila str. Paris;
sim_2001	60	6347	4835713	Bacteria;Proteobacteria;Betaproteobacteria;Burkholderiales;Comamonadaceae;Alicycliphilus;Alicycliphilus denitrificans;Alicycliphilus denitrificans BC;
sim_2002	26	19110	977524	Bacteria;Tenericutes;Mollicutes;Mycoplasmatales;Mycoplasmataceae;Mycoplasma;Mycoplasma fermentans;Mycoplasma fermentans JER;
sim_2003	50	5445	4643861	Bacteria;Proteobacteria;Gammaproteobacteria;Enterobacteriales;Enterobacteriaceae;Escherichia;Escherichia fergusonii;Escherichia fergusonii ATCC 35469;
sim_2004	2	1472	919992	Bacteria;Tenericutes;Mollicutes;Mycoplasmatales;Mycoplasmataceae;Mycoplasma;Mycoplasma haemocanis;Mycoplasma haemocanis str. Illinois;
sim_2005	84	7458	8896411	Bacteria;Proteobacteria;Betaproteobacteria;Burkholderiales;Burkholderiaceae;Burkholderia;Burkholderia sp. YI23;Burkholderia sp. YI23;
sim_2006	17	5932	2986789	Bacteria;Firmicutes;Bacilli;Bacillales;Listeriaceae;Listeria;Listeria monocytogenes;Listeria monocytogenes serotype 7 str. SLCC2482;
sim_2007	10	5195	1139417	Bacteria;Spirochaetes;Spirochaetia;Spirochaetales;Spirochaetaceae;Treponema;Treponema pallidum;Treponema pallidum subsp. pertenue str. Gauthier;
sim_2008	18	6299	925938	Bacteria;Actinobacteria;Actinobacteria;Actinomycetales;Actinomycetales (family);Tropheryma;Tropheryma whipplei;Tropheryma whipplei TW08_27;
sim_2009	243	25977	8272254	Bacteria;Cyanobacteria;Cyanobacteria (class);Oscillatoriales;Oscillatoriales (family);Oscillatoria;Oscillatoria nigro-viridis;Oscillatoria nigro-viridis PCC 7112;
sim_201	138	5783	4202352	Bacteria;Firmicutes;Bacilli;Bacillales;Bacillaceae;Bacillus;Bacillus halodurans;Bacillus halodurans C-125;
sim_2010	107	6305	2253793	Bacteria;Firmicutes;Bacilli;Lactobacillales;Streptococcaceae;Streptococcus;Streptococcus equi;Streptococcus equi subsp. equi 4047;
sim_2011	18	6002	4601785	Bacteria;Proteobacteria;Gammaproteobacteria;Alteromonadales;Alteromonadaceae;Alteromonas;Alteromonas macleodii;Alteromonas macleodii str. 'English Channel 673';
sim_2012	74	5620	5656799	Bacteria;Proteobacteria;Gammaproteobacteria;Enterobacteriales;Enterobacteriaceae;Rahnella;Rahnella aquatilis;Rahnella aquatilis HX2;
sim_2013	31	5653	5495657	Bacteria;Proteobacteria;Gammaproteobacteria;Enterobacteriales;Enterobacteriaceae;Serratia;Serratia proteamaculans;Serratia proteamaculans 568;
sim_2014	170	6887	4803217	Bacteria;Proteobacteria;Gammaproteobacteria;Enterobacteriales;Enterobacteriaceae;Yersinia;Yersinia pestis;Yersinia pestis biovar Microtus str. 91001;
sim_2015	737	8478	4940217	Bacteria;Proteobacteria;Gammaproteobacteria;Xanthomonadales;Xanthomonadaceae;Xanthomonas;Xanthomonas oryzae;Xanthomonas oryzae pv. oryzae MAFF 311018;
sim_2016	59	5576	5863081	Bacteria;Firmicutes;Clostridia;Clostridiales;Peptococcaceae;Desulfosporosinus;Desulfosporosinus orientis;Desulfosporosinus orientis DSM 765;
sim_2017	33	6131	2478364	Bacteria;Actinobacteria;Actinobacteria;Actinomycetales;Corynebacteriaceae;Corynebacterium;Corynebacterium diphtheriae;Corynebacterium diphtheriae HC03;
sim_2018	91	20151	6438373	Bacteria;Firmicutes;Bacilli;Bacillales;Bacillaceae;Bacillus;Bacillus thuringiensis;Bacillus thuringiensis HD-771;
sim_2019	101	6858	3124048	Bacteria;Firmicutes;Bacilli;Bacillales;Alicyclobacillaceae;Alicyclobacillus;Alicyclobacillus acidocaldarius;Alicyclobacillus acidocaldarius subsp. acidocaldarius Tc-4-1;
sim_202	113	32444	5209548	Bacteria;Proteobacteria;Gammaproteobacteria;Enterobacteriales;Enterobacteriaceae;Escherichia;Escherichia coli;Escherichia coli ED1a;
sim_2020	93	5949	5148708	Bacteria;Proteobacteria;Gammaproteobacteria;Xanthomonadales;Xanthomonadaceae;Xanthomonas;Xanthomonas campestris;Xanthomonas campestris pv. campestris str. 8004;
sim_2021	15	5935	2928879	Bacteria;Firmicutes;Bacilli;Bacillales;Listeriaceae;Listeria;Listeria ivanovii;Listeria ivanovii subsp. ivanovii PAM 55;
sim_2022	1	1	1111612	Bacteria;Proteobacteria;Alphaproteobacteria;Rickettsiales;Rickettsiaceae;Rickettsia;Rickettsia prowazekii;Rickettsia prowazekii Rp22;
sim_2023	28	5154	5227293	Bacteria;Firmicutes;Bacilli;Bacillales;Bacillaceae;Bacillus;Bacillus anthracis;Bacillus anthracis str. Ames;
sim_2024	142	6957	6891900	Bacteria;Proteobacteria;Alphaproteobacteria;Rhizobiales;Rhizobiaceae;Sinorhizobium;Sinorhizobium fredii;Sinorhizobium fredii NGR234;
sim_2025	26	4414	4059867	Bacteria;Spirochaetes;Spirochaetia;Spirochaetales;Spirochaetaceae;Treponema;Treponema primitia;Treponema primitia ZAS-2;
sim_2026	119	5714	4888353	Bacteria;Bacteroidetes;Flavobacteriia;Flavobacteriales;Flavobacteriaceae;Cellulophaga;Cellulophaga algicola;Cellulophaga algicola DSM 14237;
sim_2027	55	21366	2475130	Bacteria;Proteobacteria;Gammaproteobacteria;Xanthomonadales;Xanthomonadaceae;Xylella;Xylella fastidiosa;Xylella fastidiosa M12;
sim_2028	102	5164	3566135	Bacteria;Firmicutes;Clostridia;Clostridiales;Clostridiales Family XVIII. Incertae Sedis;Symbiobacterium;Symbiobacterium thermophilum;Symbiobacterium thermophilum IAM 14863;
sim_2029	26	5473	3728801	Bacteria;Proteobacteria;Gammaproteobacteria;Enterobacteriales;Enterobacteriaceae;Edwardsiella;Edwardsiella tarda;Edwardsiella tarda FL6-60;
sim_203	35	5238	3863450	Bacteria;Firmicutes;Clostridia;Clostridiales;Clostridiaceae;Clostridium;Clostridium botulinum;Clostridium botulinum A str. ATCC 19397;
sim_2030	73	5834	2131905	Bacteria;Chlamydiae;Chlamydiia;Chlamydiales;Waddliaceae;Waddlia;Waddlia chondrophila;Waddlia chondrophila WSU 86-1044;
sim_2031	54	18088	2345435	Bacteria;Proteobacteria;Gammaproteobacteria;Pasteurellales;Pasteurellaceae;Actinobacillus;Actinobacillus pleuropneumoniae;Actinobacillus pleuropneumoniae serovar 7 str. AP76;
sim_2032	10	1278	3052398	Bacteria;Proteobacteria;Alphaproteobacteria;Sphingomonadales;Erythrobacteraceae;Erythrobacter;Erythrobacter litoralis;Erythrobacter litoralis HTCC2594;
sim_2033	2	517	1111523	Bacteria;Proteobacteria;Alphaproteobacteria;Rickettsiales;Rickettsiaceae;Rickettsia;Rickettsia prowazekii;Rickettsia prowazekii str. Madrid E;
sim_2034	243	9490	5742303	Bacteria;Proteobacteria;Betaproteobacteria;Burkholderiales;Burkholderiaceae;Burkholderia;Burkholderia mallei;Burkholderia mallei NCTC 10229;
sim_2035	40	5275	2465610	Bacteria;Fusobacteria;Fusobacteriia;Fusobacteriales;Leptotrichiaceae;Leptotrichia;Leptotrichia buccalis;Leptotrichia buccalis C-1013-b;
sim_2036	208	6616	7140471	Bacteria;Proteobacteria;Alphaproteobacteria;Rhizobiales;Rhizobiaceae;Sinorhizobium;Sinorhizobium meliloti;Sinorhizobium meliloti AK83;
sim_2037	96	6612	3608104	Bacteria;Firmicutes;Clostridia;Clostridiales;Peptococcaceae;Desulfotomaculum;Desulfotomaculum reducens;Desulfotomaculum reducens MI-1;
sim_2038	428	15390	2008987	Bacteria;Proteobacteria;Alphaproteobacteria;Rickettsiales;Rickettsiaceae;Orientia;Orientia tsutsugamushi;Orientia tsutsugamushi str. Ikeda;
sim_2039	37	6260	5187005	Bacteria;Proteobacteria;Gammaproteobacteria;Alteromonadales;Pseudoalteromonadaceae;Pseudoalteromonas;Pseudoalteromonas atlantica;Pseudoalteromonas atlantica T6c;
sim_204	47	6733	2902619	Bacteria;Firmicutes;Bacilli;Bacillales;Staphylococcaceae;Staphylococcus;Staphylococcus aureus;Staphylococcus aureus subsp. aureus MRSA252;
sim_2040	16	1002	1486778	Archaea;Euryarchaeota;Euryarchaeota (class);Euryarchaeota (order);Euryarchaeota (family);Aciduliprofundum;Aciduliprofundum boonei;Aciduliprofundum boonei T469;
sim_2041	206	9728	2577104	Bacteria;Firmicutes;Bacilli;Lactobacillales;Streptococcaceae;Lactococcus;Lactococcus lactis;Lactococcus lactis subsp. cremoris A76;
sim_2042	55	6082	3260476	Archaea;Euryarchaeota;Halobacteria;Halobacteriales;Halobacteriaceae;Haloquadratum;Haloquadratum walsbyi;Haloquadratum walsbyi C23;
sim_2043	131	6636	5069678	Bacteria;Proteobacteria;Gammaproteobacteria;Enterobacteriales;Enterobacteriaceae;Escherichia;Escherichia coli;Escherichia coli O127:H6 str. E2348_69;
sim_2044	20	5913	1887192	Bacteria;Proteobacteria;Gammaproteobacteria;Pasteurellales;Pasteurellaceae;Haemophilus;Haemophilus influenzae;Haemophilus influenzae PittGG;
sim_2045	11	5915	4063864	Bacteria;Proteobacteria;Gammaproteobacteria;Alteromonadales;Alteromonadaceae;Marinobacter;Marinobacter sp. BSs20148;Marinobacter sp. BSs20148;
sim_2046	87	5896	2146611	Bacteria;Firmicutes;Bacilli;Lactobacillales;Streptococcaceae;Streptococcus;Streptococcus mitis;Streptococcus mitis B6;
sim_2047	80	6080	2240045	Bacteria;Firmicutes;Bacilli;Lactobacillales;Streptococcaceae;Streptococcus;Streptococcus pneumoniae;Streptococcus pneumoniae 670-6B;
sim_2048	108	5676	6718869	Bacteria;Cyanobacteria;Cyanobacteria (class);Nostocales;Nostocaceae;Nostoc;Nostoc sp. PCC 7524;Nostoc sp. PCC 7524 (Nostoc sp. ATCC 29411);
sim_2049	22	5114	3256683	Bacteria;Firmicutes;Clostridia;Clostridiales;Clostridiaceae;Clostridium;Clostridium perfringens;Clostridium perfringens ATCC 13124;
sim_205	66	5238	4630065	Bacteria;Firmicutes;Clostridia;Clostridiales;Clostridiaceae;Clostridium;Clostridium ljungdahlii;Clostridium ljungdahlii DSM 13528;
sim_2050	23	5397	3806980	Bacteria;Proteobacteria;Betaproteobacteria;Rhodocyclales;Rhodocyclaceae;Azospira;Azospira oryzae;Dechlorosoma suillum PS;
sim_2051	134	5216	2100449	Bacteria;Firmicutes;Bacilli;Lactobacillales;Lactobacillaceae;Lactobacillus;Lactobacillus fermentum;Lactobacillus fermentum CECT 5716;
sim_2052	81	6583	4787694	Bacteria;Cyanobacteria;Cyanobacteria (class);Chroococcales;Chroococcales (family);Cyanothece;Cyanothece sp. PCC 8801;Cyanothece sp. PCC 8801;
sim_2053	10	5451	2035931	Bacteria;Proteobacteria;Gammaproteobacteria;Thiotrichales;Francisellaceae;Francisella;Francisella sp. TX077308;Francisella sp. TX077308;
sim_2054	58	5488	5462423	Bacteria;Proteobacteria;Gammaproteobacteria;Enterobacteriales;Enterobacteriaceae;Klebsiella;Klebsiella pneumoniae;Klebsiella pneumoniae KCTC 2242;
sim_2055	13	1266	3293456	Bacteria;Chlorobi;Chlorobia;Chlorobiales;Chlorobiaceae;Chloroherpeton;Chloroherpeton thalassium;Chloroherpeton thalassium ATCC 35110;
sim_2056	35	5432	4643668	Bacteria;Actinobacteria;Actinobacteria;Actinomycetales;Mycobacteriaceae;Mycobacterium;Mycobacterium sp. JDM601;Mycobacterium sp. JDM601;
sim_2057	38	5558	6312783	Bacteria;Proteobacteria;Gammaproteobacteria;Enterobacteriales;Enterobacteriaceae;Pantoea;Pantoea sp. At-9b;Pantoea sp. At-9b;
sim_2058	34	3181	1403443	Bacteria;Spirochaetes;Spirochaetia;Spirochaetales;Spirochaetaceae;Borrelia;Borrelia bissettii;Borrelia bissettii DN127;
sim_2059	59	6842	3075806	Bacteria;Firmicutes;Bacilli;Bacillales;Staphylococcaceae;Staphylococcus;Staphylococcus aureus;Staphylococcus aureus subsp. aureus TW20;
sim_206	27	10934	1960111	Bacteria;Proteobacteria;Epsilonproteobacteria;Campylobacterales;Helicobacteraceae;Helicobacter;Helicobacter cetorum;Helicobacter cetorum MIT 00-7128;
sim_2060	27	5837	4146839	Bacteria;Firmicutes;Bacilli;Bacillales;Bacillaceae;Bacillus;Bacillus subtilis;Bacillus subtilis QB928;
sim_2061	15	5502	2167304	Bacteria;Actinobacteria;Actinobacteria;Bifidobacteriales;Bifidobacteriaceae;Bifidobacterium;Bifidobacterium asteroides;Bifidobacterium asteroides PRL2011;
sim_2062	143	5771	2931662	Bacteria;Firmicutes;Clostridia;Thermoanaerobacterales;Thermoanaerobacterales Family III. Incertae Sedis;Caldicellulosiruptor;Caldicellulosiruptor bescii;Caldicellulosiruptor bescii DSM 6725;
sim_2063	27	6490	4160918	Bacteria;Proteobacteria;Alphaproteobacteria;Rhodobacterales;Rhodobacteraceae;Phaeobacter;Phaeobacter gallaeciensis;Phaeobacter gallaeciensis 2.10;
sim_2064	60	26857	6588339	Bacteria;Proteobacteria;Gammaproteobacteria;Pseudomonadales;Pseudomonadaceae;Pseudomonas;Pseudomonas aeruginosa;Pseudomonas aeruginosa PA7;
sim_2065	36	5575	2322224	Bacteria;Thermodesulfobacteria;Thermodesulfobacteria;Thermodesulfobacteriales;Thermodesulfobacteriaceae;Thermodesulfatator;Thermodesulfatator indicus;Thermodesulfatator indicus DSM 15286;
sim_2066	26	5494	1785116	Bacteria;Firmicutes;Bacilli;Lactobacillales;Lactobacillaceae;Lactobacillus;Lactobacillus johnsonii;Lactobacillus johnsonii FI9785;
sim_2067	10	5709	2186882	Bacteria;Actinobacteria;Actinobacteria;Bifidobacteriales;Bifidobacteriaceae;Bifidobacterium;Bifidobacterium bifidum;Bifidobacterium bifidum S17;
sim_2068	65	3414	2886836	Bacteria;Deinococcus-Thermus;Deinococci;Deinococcales;Deinococcaceae;Deinococcus;Deinococcus proteolyticus;Deinococcus proteolyticus MRP;
sim_2069	10	5592	4669183	Bacteria;Actinobacteria;Actinobacteria;Actinomycetales;Beutenbergiaceae;Beutenbergia;Beutenbergia cavernae;Beutenbergia cavernae DSM 12333;
sim_207	55	6893	5506207	Bacteria;Firmicutes;Bacilli;Bacillales;Bacillaceae;Bacillus;Bacillus cereus;Bacillus cereus Q1;
sim_2070	84	5707	2529478	Bacteria;Firmicutes;Bacilli;Lactobacillales;Streptococcaceae;Lactococcus;Lactococcus lactis;Lactococcus lactis subsp. cremoris MG1363;
sim_2071	38	5211	2542933	Bacteria;Deferribacteres;Deferribacteres;Deferribacterales;Deferribacteraceae;Deferribacter;Deferribacter desulfuricans;Deferribacter desulfuricans SSM1;
sim_2072	69	7896	5133713	Bacteria;Proteobacteria;Gammaproteobacteria;Enterobacteriales;Enterobacteriaceae;Salmonella;Salmonella enterica;Salmonella enterica subsp. enterica serovar Typhi str. CT18;
sim_2073	22	5318	1978793	Bacteria;Firmicutes;Bacilli;Lactobacillales;Lactobacillaceae;Pediococcus;Pediococcus claussenii;Pediococcus claussenii ATCC BAA-344;
sim_2074	54	8748	4659220	Bacteria;Proteobacteria;Gammaproteobacteria;Alteromonadales;Shewanellaceae;Shewanella;Shewanella putrefaciens;Shewanella putrefaciens CN-32;
sim_2075	15	5528	3842422	Bacteria;Bacteroidetes;Flavobacteriia;Flavobacteriales;Flavobacteriaceae;Muricauda;Muricauda ruestringensis;Muricauda ruestringensis DSM 13258;
sim_2076	2	3178	905471	Bacteria;Spirochaetes;Spirochaetia;Spirochaetales;Spirochaetaceae;Borrelia;Borrelia afzelii;Borrelia afzelii HLJ01;
sim_2077	42	5859	4847594	Bacteria;Firmicutes;Clostridia;Clostridiales;Clostridiaceae;Clostridium;Clostridium phytofermentans;Clostridium phytofermentans ISDg;
sim_2078	12	5647	2843290	Archaea;Euryarchaeota;Methanomicrobia;Methanomicrobiales;Methanomicrobiaceae;Methanoplanus;Methanoplanus petrolearius;Methanoplanus petrolearius DSM 11571;
sim_2079	10	5911	2560265	Bacteria;Actinobacteria;Actinobacteria;Actinomycetales;Propionibacteriaceae;Propionibacterium;Propionibacterium acnes;Propionibacterium acnes KPA171202;
sim_208	6	7249	1933610	Bacteria;Firmicutes;Bacilli;Lactobacillales;Streptococcaceae;Streptococcus;Streptococcus intermedius;Streptococcus intermedius JTH08;
sim_2080	10	4714	665445	Bacteria;Tenericutes;Mollicutes;Mycoplasmatales;Mycoplasmataceae;Mycoplasma;Mycoplasma hominis;Mycoplasma hominis ATCC 23114;
sim_2081	5	5779	820037	Bacteria;Proteobacteria;Betaproteobacteria;Betaproteobacteria (order);Betaproteobacteria (family);Kinetoplastibacterium;Kinetoplastibacterium blastocrithidii;Candidatus Kinetoplastibacterium blastocrithidii (ex Strigomonas;
sim_2082	19	5699	9436348	Bacteria;Actinobacteria;Actinobacteria;Actinomycetales;Nocardiaceae;Nocardia;Nocardia brasiliensis;Nocardia brasiliensis ATCC 700358;
sim_2083	18	6195	2032925	Bacteria;Firmicutes;Bacilli;Lactobacillales;Streptococcaceae;Streptococcus;Streptococcus mutans;Streptococcus mutans UA159;
sim_2084	65	5683	3239340	Bacteria;Spirochaetes;Spirochaetia;Spirochaetales;Spirochaetaceae;Spirochaeta;Spirochaeta caldaria;Spirochaeta caldaria DSM 7334;
sim_2085	1	1	1570485	Archaea;Crenarchaeota;Thermoprotei;Desulfurococcales;Desulfurococcaceae;Staphylothermus;Staphylothermus marinus;Staphylothermus marinus F1;
sim_2086	95	10389	5268950	Bacteria;Chloroflexi;Chloroflexi;Chloroflexales;Chloroflexaceae;Chloroflexus;Chloroflexus sp. Y-400-fl;Chloroflexus sp. Y-400-fl;
sim_2087	126	21740	5040536	Bacteria;Proteobacteria;Gammaproteobacteria;Aeromonadales;Aeromonadaceae;Aeromonas;Aeromonas salmonicida;Aeromonas salmonicida subsp. salmonicida A449;
sim_2088	312	12880	4587917	Bacteria;Proteobacteria;Gammaproteobacteria;Enterobacteriales;Enterobacteriaceae;Xenorhabdus;Xenorhabdus nematophila;Xenorhabdus nematophila ATCC 19061;
sim_2089	35	5597	4762179	Bacteria;Proteobacteria;Gammaproteobacteria;Enterobacteriales;Enterobacteriaceae;Enterobacteriaceae (genus);Enterobacteriaceae bacterium strain FGI 57;Enterobacteriaceae bacterium strain FGI 57;
sim_209	167	10292	4935294	Bacteria;Proteobacteria;Gammaproteobacteria;Enterobacteriales;Enterobacteriaceae;Escherichia;Escherichia coli;Escherichia coli P12b;
sim_2090	4	628	1147259	Bacteria;Tenericutes;Mollicutes;Mycoplasmatales;Mycoplasmataceae;Mycoplasma;Mycoplasma haemofelis;Mycoplasma haemofelis str. Langford 1;
sim_2091	6	6019	2579188	Bacteria;Actinobacteria;Actinobacteria;Actinomycetales;Corynebacteriaceae;Corynebacterium;Corynebacterium ulcerans;Corynebacterium ulcerans 0102;
sim_2092	27	7795	1607584	Bacteria;Proteobacteria;Epsilonproteobacteria;Campylobacterales;Helicobacteraceae;Helicobacter;Helicobacter pylori;Helicobacter pylori HUP-B14;
sim_2093	6	5736	5013479	Bacteria;Proteobacteria;Deltaproteobacteria;Myxococcales;Myxococcaceae;Anaeromyxobacter;Anaeromyxobacter dehalogenans;Anaeromyxobacter dehalogenans 2CP-C;
sim_2094	6	774	1268188	Bacteria;Proteobacteria;Alphaproteobacteria;Rickettsiales;Rickettsiaceae;Rickettsia;Rickettsia rickettsii;Rickettsia rickettsii str. Iowa;
sim_2095	16	5722	5848211	Bacteria;Actinobacteria;Actinobacteria;Actinomycetales;Nocardiopsaceae;Nocardiopsis;Nocardiopsis alba;Nocardiopsis alba ATCC BAA-2165;
sim_2096	51	6030	3798465	Bacteria;Bacteroidetes;Flavobacteriia;Flavobacteriales;Flavobacteriaceae;Gramella;Gramella forsetii;Gramella forsetii KT0803;
sim_2097	18	6008	3419049	Bacteria;Proteobacteria;Gammaproteobacteria;Xanthomonadales;Xanthomonadaceae;Pseudoxanthomonas;Pseudoxanthomonas suwonensis;Pseudoxanthomonas suwonensis 11-1;
sim_2098	24	12234	938869	Bacteria;Tenericutes;Mollicutes;Mycoplasmatales;Mycoplasmataceae;Mycoplasma;Mycoplasma gallisepticum;Mycoplasma gallisepticum NC06_2006.080-5-2P;
sim_2099	20	1312	1842899	Bacteria;Cyanobacteria;Cyanobacteria (class);Prochlorales;Prochlorococcaceae;Prochlorococcus;Prochlorococcus marinus;Prochlorococcus marinus str. NATL2A;
sim_21	204	10202	3340249	Bacteria;Proteobacteria;Alphaproteobacteria;Rhodospirillales;Acetobacteraceae;Acetobacter;Acetobacter pasteurianus;Acetobacter pasteurianus IFO 3283-01;
sim_210	110	5261	3911947	Bacteria;Firmicutes;Bacilli;Bacillales;Bacillaceae;Geobacillus;Geobacillus sp. Y4.1MC1;Geobacillus sp. Y4.1MC1;
sim_2100	45	7023	2936936	Bacteria;Firmicutes;Bacilli;Bacillales;Staphylococcaceae;Staphylococcus;Staphylococcus aureus;Staphylococcus aureus subsp. aureus JH1;
sim_2101	1	1	642122	Bacteria;Proteobacteria;Gammaproteobacteria;Enterobacteriales;Enterobacteriaceae;Buchnera;Buchnera aphidicola;Buchnera aphidicola str. 5A (Acyrthosiphon pisum);
sim_2102	105	5302	2939057	Bacteria;Firmicutes;Clostridia;Thermoanaerobacterales;Thermoanaerobacteraceae;Thermacetogenium;Thermacetogenium phaeum;Thermacetogenium phaeum DSM 12270;
sim_2103	29	6878	5916782	Bacteria;Proteobacteria;Alphaproteobacteria;Rhodobacterales;Rhodobacteraceae;Pseudovibrio;Pseudovibrio sp. FO-BEG1;Pseudovibrio sp. FO-BEG1;
sim_2104	35	5380	3659644	Bacteria;Firmicutes;Clostridia;Clostridiales;Clostridiaceae;Clostridium;Clostridium botulinum;Clostridium botulinum E3 str. Alaska E43;
sim_2105	43	10563	4718963	Bacteria;Proteobacteria;Alphaproteobacteria;Alphaproteobacteria (order);Alphaproteobacteria (family);Alphaproteobacteria (genus);Polymorphum gilvum;Polymorphum gilvum SL003B-26A1;
sim_2106	15	2016	1823511	Bacteria;Thermotogae;Thermotogae;Thermotogales;Thermotogaceae;Thermotoga;Thermotoga petrophila;Thermotoga petrophila RKU-1;
sim_2107	4	5842	2446804	Bacteria;Actinobacteria;Actinobacteria;Actinomycetales;Corynebacteriaceae;Corynebacterium;Corynebacterium kroppenstedtii;Corynebacterium kroppenstedtii DSM 44385;
sim_2108	34	7246	2101402	Bacteria;Proteobacteria;Epsilonproteobacteria;Campylobacterales;Helicobacteraceae;Helicobacter;Helicobacter cinaedi;Helicobacter cinaedi PAGU611;
sim_2109	10	5351	3988594	Bacteria;Proteobacteria;Deltaproteobacteria;Bdellovibrionales;Bdellovibrionaceae;Bdellovibrio;Bdellovibrio bacteriovorus;Bdellovibrio bacteriovorus str. Tiberius;
sim_211	57	5514	4137521	Bacteria;Proteobacteria;Gammaproteobacteria;Chromatiales;Chromatiaceae;Thioflavicoccus;Thioflavicoccus mobilis;Thioflavicoccus mobilis 8321;
sim_2110	55	5747	3275944	Bacteria;Proteobacteria;Gammaproteobacteria;Chromatiales;Ectothiorhodospiraceae;Alkalilimnicola;Alkalilimnicola ehrlichii;Alkalilimnicola ehrlichii MLHE-1;
sim_2111	16	5942	1942198	Bacteria;Actinobacteria;Actinobacteria;Bifidobacteriales;Bifidobacteriaceae;Bifidobacterium;Bifidobacterium animalis;Bifidobacterium animalis subsp. lactis BB-12;
sim_2112	22	5553	1884661	Bacteria;Firmicutes;Bacilli;Lactobacillales;Lactobacillaceae;Lactobacillus;Lactobacillus sakei;Lactobacillus sakei subsp. sakei 23K;
sim_2113	124	5431	2924325	Bacteria;Firmicutes;Bacilli;Lactobacillales;Lactobacillaceae;Lactobacillus;Lactobacillus casei;Lactobacillus casei ATCC 334 (Lactobacillus paracasei ATCC 334);
sim_2114	33	6098	5888780	Bacteria;Proteobacteria;Gammaproteobacteria;Pseudomonadales;Pseudomonadaceae;Pseudomonas;Pseudomonas entomophila;Pseudomonas entomophila L48;
sim_2115	37	5634	5523192	Bacteria;Firmicutes;Bacilli;Bacillales;Bacillaceae;Bacillus;Bacillus megaterium;Bacillus megaterium QM B1551;
sim_2116	26	6235	1777831	Bacteria;Proteobacteria;Epsilonproteobacteria;Campylobacterales;Campylobacteraceae;Campylobacter;Campylobacter jejuni;Campylobacter jejuni RM1221;
sim_2117	18	5859	5744041	Bacteria;Proteobacteria;Alphaproteobacteria;Rhizobiales;Bradyrhizobiaceae;Rhodopseudomonas;Rhodopseudomonas palustris;Rhodopseudomonas palustris TIE-1;
sim_2118	14	5200	1133390	Bacteria;Spirochaetes;Spirochaetia;Spirochaetales;Spirochaetaceae;Treponema;Treponema paraluiscuniculi;Treponema paraluiscuniculi Cuniculi A;
sim_2119	56	5881	4613747	Bacteria;Firmicutes;Clostridia;Clostridiales;Clostridiaceae;Clostridium;Clostridium sp. BNL1100;Clostridium sp. BNL1100;
sim_212	8	7940	4308349	Bacteria;Actinobacteria;Actinobacteria;Actinomycetales;Pseudonocardiaceae;Saccharomonospora;Saccharomonospora viridis;Saccharomonospora viridis DSM 43017;
sim_2120	2	5474	1042811	Bacteria;Chlamydiae;Chlamydiia;Chlamydiales;Chlamydiaceae;Chlamydia;Chlamydia trachomatis;Chlamydia trachomatis G_9301;
sim_2121	127	16854	2354886	Bacteria;Bacteroidetes;Bacteroidia;Bacteroidales;Porphyromonadaceae;Porphyromonas;Porphyromonas gingivalis;Porphyromonas gingivalis ATCC 33277;
sim_2122	32	6218	1732123	Bacteria;Proteobacteria;Betaproteobacteria;Burkholderiales;Alcaligenaceae;Taylorella;Taylorella equigenitalis;Taylorella equigenitalis ATCC 35865;
sim_2123	1	1	859006	Bacteria;Proteobacteria;Alphaproteobacteria;Rickettsiales;Anaplasmataceae;Neorickettsia;Neorickettsia sennetsu;Neorickettsia sennetsu str. Miyayama;
sim_2124	83	5952	6181863	Bacteria;Proteobacteria;Gammaproteobacteria;Pseudomonadales;Pseudomonadaceae;Pseudomonas;Pseudomonas putida;Pseudomonas putida KT2440;
sim_2125	112	13795	4545906	Bacteria;Proteobacteria;Gammaproteobacteria;Alteromonadales;Shewanellaceae;Shewanella;Shewanella denitrificans;Shewanella denitrificans OS217;
sim_2126	82	33861	4132319	Bacteria;Proteobacteria;Gammaproteobacteria;Vibrionales;Vibrionaceae;Vibrio;Vibrio cholerae;Vibrio cholerae O395;
sim_2127	86	33705	1892681	Bacteria;Proteobacteria;Gammaproteobacteria;Thiotrichales;Francisellaceae;Francisella;Francisella tularensis;Francisella tularensis subsp. tularensis NE061598;
sim_2128	8	798	4418088	Bacteria;Actinobacteria;Actinobacteria;Actinomycetales;Mycobacteriaceae;Mycobacterium;Mycobacterium tuberculosis;Mycobacterium tuberculosis UT205;
sim_2129	68	9338	2521148	Bacteria;Proteobacteria;Gammaproteobacteria;Xanthomonadales;Xanthomonadaceae;Xylella;Xylella fastidiosa;Xylella fastidiosa Temecula1;
sim_213	15	5840	4651725	Bacteria;Proteobacteria;Gammaproteobacteria;Alteromonadales;Alteromonadaceae;Marinobacter;Marinobacter adhaerens;Marinobacter adhaerens HP15;
sim_2130	16	3095	1643562	Bacteria;Elusimicrobia;Elusimicrobia;Elusimicrobiales;Elusimicrobiaceae;Elusimicrobium;Elusimicrobium minutum;Elusimicrobium minutum Pei191;
sim_2131	64	2431	4380119	Bacteria;Actinobacteria;Actinobacteria;Actinomycetales;Mycobacteriaceae;Mycobacterium;Mycobacterium tuberculosis;Mycobacterium tuberculosis RGTB327;
sim_2132	36	5809	2349518	Bacteria;Proteobacteria;Gammaproteobacteria;Pasteurellales;Pasteurellaceae;Pasteurella;Pasteurella multocida;Pasteurella multocida 36950;
sim_2133	30	6752	1807534	Bacteria;Proteobacteria;Epsilonproteobacteria;Campylobacterales;Helicobacteraceae;Helicobacter;Helicobacter bizzozeronii;Helicobacter bizzozeronii CIII-1;
sim_2134	15	5932	2976958	Bacteria;Firmicutes;Bacilli;Bacillales;Listeriaceae;Listeria;Listeria monocytogenes;Listeria monocytogenes SLCC2540;
sim_2135	176	7255	6879778	Bacteria;Proteobacteria;Alphaproteobacteria;Rhizobiales;Methylobacteriaceae;Methylobacterium;Methylobacterium extorquens;Methylobacterium extorquens AM1;
sim_2136	28	2310	1499920	Bacteria;Proteobacteria;Alphaproteobacteria;Rickettsiales;Anaplasmataceae;Ehrlichia;Ehrlichia ruminantium;Ehrlichia ruminantium str. Gardel;
sim_2137	209	16597	5622737	Bacteria;Proteobacteria;Gammaproteobacteria;Enterobacteriales;Enterobacteriaceae;Escherichia;Escherichia coli;Escherichia coli O157:H7 str. TW14359;
sim_2138	118	6267	8834939	Bacteria;Actinobacteria;Actinobacteria;Actinomycetales;Nocardiaceae;Rhodococcus;Rhodococcus opacus;Rhodococcus opacus B4;
sim_2139	8	1712	2820858	Archaea;Euryarchaeota;Methanomicrobia;Methanomicrobiales;Methanoregulaceae;Methanoregula;Methanoregula formicicum;Methanoregula formicicum SMSP;
sim_214	45	20369	2878897	Bacteria;Firmicutes;Bacilli;Bacillales;Staphylococcaceae;Staphylococcus;Staphylococcus aureus;Staphylococcus aureus subsp. aureus str. Newman;
sim_2140	32	5952	4174118	Bacteria;Proteobacteria;Gammaproteobacteria;Pseudomonadales;Pseudomonadaceae;Pseudomonas;Pseudomonas stutzeri;Pseudomonas stutzeri DSM 10701;
sim_2141	59	6221	2183059	Bacteria;Firmicutes;Bacilli;Lactobacillales;Streptococcaceae;Streptococcus;Streptococcus suis;Streptococcus suis D12;
sim_2142	15	5572	2510109	Bacteria;Proteobacteria;Epsilonproteobacteria;Campylobacterales;Campylobacteraceae;Sulfurospirillum;Sulfurospirillum barnesii;Sulfurospirillum barnesii SES-3;
sim_2143	4	5939	4253413	Bacteria;Actinobacteria;Actinobacteria;Actinomycetales;Sanguibacteraceae;Sanguibacter;Sanguibacter keddieii;Sanguibacter keddieii DSM 10542;
sim_2144	29	5838	1830138	Bacteria;Proteobacteria;Gammaproteobacteria;Pasteurellales;Pasteurellaceae;Haemophilus;Haemophilus influenzae;Haemophilus influenzae Rd KW20;
sim_2145	42	6461	6402658	Bacteria;Proteobacteria;Gammaproteobacteria;Pseudomonadales;Pseudomonadaceae;Pseudomonas;Pseudomonas aeruginosa;Pseudomonas aeruginosa DK2;
sim_2146	362	28991	4655660	Bacteria;Proteobacteria;Gammaproteobacteria;Vibrionales;Vibrionaceae;Aliivibrio;Aliivibrio salmonicida;Aliivibrio salmonicida LFI1238;
sim_2147	69	8717	4014469	Bacteria;Proteobacteria;Alphaproteobacteria;Rhizobiales;Hyphomicrobiaceae;Rhodomicrobium;Rhodomicrobium vannielii;Rhodomicrobium vannielii ATCC 17100;
sim_2148	31	5154	5495471	Bacteria;Firmicutes;Bacilli;Bacillales;Bacillaceae;Bacillus;Bacillus anthracis;Bacillus anthracis str. H9401 (Bacillus anthracis NCCP 12889);
sim_2149	34	11434	3851869	Bacteria;Proteobacteria;Deltaproteobacteria;Desulfobacterales;Desulfobulbaceae;Desulfobulbus;Desulfobulbus propionicus;Desulfobulbus propionicus DSM 2032;
sim_215	35	5911	2635654	Bacteria;Firmicutes;Bacilli;Lactobacillales;Streptococcaceae;Lactococcus;Lactococcus lactis;Lactococcus lactis subsp. lactis KF147;
sim_2150	2	540	705557	Bacteria;Proteobacteria;Gammaproteobacteria;Enterobacteriales;Enterobacteriaceae;Candidatus Blochmannia;Candidatus Blochmannia floridanus;Candidatus Blochmannia floridanus;
sim_2151	15	6356	2685399	Bacteria;Firmicutes;Bacilli;Lactobacillales;Carnobacteriaceae;Carnobacterium;Carnobacterium sp. 17-4;Carnobacterium sp. 17-4;
sim_2152	60	6102	2369219	Bacteria;Actinobacteria;Actinobacteria;Actinomycetales;Corynebacteriaceae;Corynebacterium;Corynebacterium urealyticum;Corynebacterium urealyticum DSM 7109;
sim_2153	48	10712	5449308	Bacteria;Firmicutes;Bacilli;Bacillales;Bacillaceae;Bacillus;Bacillus cereus;Bacillus cereus 03BB102;
sim_2154	13	1630	1743135	Bacteria;Aquificae;Aquificae;Aquificales;Aquificaceae;Hydrogenobacter;Hydrogenobacter thermophilus;Hydrogenobacter thermophilus TK-6;
sim_2155	32	5972	2309519	Bacteria;Bacteroidetes;Flavobacteriia;Flavobacteriales;Flavobacteriaceae;Riemerella;Riemerella anatipestifer;Riemerella anatipestifer RA-CH-1;
sim_2156	28	5740	2395764	Bacteria;Actinobacteria;Actinobacteria;Bifidobacteriales;Bifidobacteriaceae;Bifidobacterium;Bifidobacterium longum;Bifidobacterium longum subsp. longum KACC 91563;
sim_2157	26	1297	2045086	Archaea;Thaumarchaeota;Thaumarchaeota (class);Cenarchaeales;Cenarchaeaceae;Cenarchaeum;Cenarchaeum symbiosum;Cenarchaeum symbiosum A;
sim_2158	159	21308	3781008	Bacteria;Cyanobacteria;Cyanobacteria (class);Chroococcales;Chroococcales (family);Dactylococcopsis;Dactylococcopsis salina;Dactylococcopsis salina PCC 8305;
sim_2159	27	6345	5241700	Bacteria;Bacteroidetes;Bacteroidia;Bacteroidales;Bacteroidaceae;Bacteroides;Bacteroides fragilis;Bacteroides fragilis NCTC 9343;
sim_216	155	5328	2129206	Bacteria;Firmicutes;Bacilli;Lactobacillales;Lactobacillaceae;Lactobacillus;Lactobacillus helveticus;Lactobacillus helveticus R0052;
sim_2160	58	6081	2130580	Bacteria;Firmicutes;Bacilli;Lactobacillales;Streptococcaceae;Streptococcus;Streptococcus pneumoniae;Streptococcus pneumoniae AP200;
sim_2161	73	12207	4110554	Bacteria;Firmicutes;Clostridia;Clostridiales;Peptostreptococcaceae;Peptostreptococcaceae (genus);[Clostridium] difficile;Clostridium difficile CD196;
sim_2162	19	5935	2973801	Bacteria;Firmicutes;Bacilli;Bacillales;Listeriaceae;Listeria;Listeria monocytogenes;Listeria monocytogenes FSL R2-561;
sim_2163	109	8288	7610589	Bacteria;Cyanobacteria;Cyanobacteria (class);Nostocales;Nostocaceae;Cylindrospermum;Cylindrospermum stagnale;Cylindrospermum stagnale PCC 7417;
sim_2164	26	5696	2787638	Bacteria;Firmicutes;Bacilli;Bacillales;Staphylococcaceae;Staphylococcus;Staphylococcus aureus;Staphylococcus aureus subsp. aureus MSHR1132;
sim_2165	25	5458	2227296	Bacteria;Spirochaetes;Spirochaetia;Spirochaetales;Spirochaetaceae;Sphaerochaeta;Sphaerochaeta coccoides;Sphaerochaeta coccoides DSM 17374;
sim_2166	18	64264	1936387	Archaea;Euryarchaeota;Methanococci;Methanococcales;Methanococcaceae;Methanococcus;Methanococcus voltae;Methanococcus voltae A3;
sim_2167	55	5110	2564615	Bacteria;Firmicutes;Bacilli;Bacillales;Staphylococcaceae;Staphylococcus;Staphylococcus epidermidis;Staphylococcus epidermidis ATCC 12228;
sim_2168	8	2060	1283087	Bacteria;Proteobacteria;Alphaproteobacteria;Rickettsiales;Rickettsiaceae;Rickettsia;Rickettsia japonica;Rickettsia japonica YH;
sim_2169	2	5474	1050015	Bacteria;Chlamydiae;Chlamydiia;Chlamydiales;Chlamydiaceae;Chlamydia;Chlamydia trachomatis;Chlamydia trachomatis D-EC;
sim_217	95	5389	4629812	Bacteria;Proteobacteria;Gammaproteobacteria;Enterobacteriales;Enterobacteriaceae;Escherichia;Escherichia coli;Escherichia coli B str. REL606;
sim_2170	154	9450	5723298	Bacteria;Chloroflexi;Chloroflexi;Chloroflexales;Chloroflexaceae;Roseiflexus;Roseiflexus castenholzii;Roseiflexus castenholzii DSM 13941;
sim_2171	17	5932	2912690	Bacteria;Firmicutes;Bacilli;Bacillales;Listeriaceae;Listeria;Listeria monocytogenes;Listeria monocytogenes serotype 4b str. CLIP 80459;
sim_2172	6	5090	1983966	Bacteria;Aquificae;Aquificae;Aquificales;Hydrogenothermaceae;Persephonella;Persephonella marina;Persephonella marina EX-H1;
sim_2173	10	4390	2405559	Bacteria;Firmicutes;Clostridia;Clostridiales;Syntrophomonadaceae;Syntrophothermus;Syntrophothermus lipocalidus;Syntrophothermus lipocalidus DSM 12680;
sim_2174	229	6585	2992245	Archaea;Crenarchaeota;Thermoprotei;Sulfolobales;Sulfolobaceae;Sulfolobus;Sulfolobus solfataricus;Sulfolobus solfataricus P2;
sim_2175	490	11654	7750108	Bacteria;Cyanobacteria;Cyanobacteria (class);Oscillatoriales;Oscillatoriales (family);Trichodesmium;Trichodesmium erythraeum;Trichodesmium erythraeum IMS101;
sim_2176	94	6361	3563292	Bacteria;Bacteroidetes;Flavobacteriia;Flavobacteriales;Flavobacteriaceae;Flavobacterium;Flavobacterium branchiophilum;Flavobacterium branchiophilum FL-15;
sim_2177	89	29481	5163189	Bacteria;Bacteroidetes;Bacteroidia;Bacteroidales;Bacteroidaceae;Bacteroides;Bacteroides vulgatus;Bacteroides vulgatus ATCC 8482;
sim_2178	47	1550	2008870	Bacteria;Proteobacteria;Gammaproteobacteria;Legionellales;Coxiellaceae;Coxiella;Coxiella burnetii;Coxiella burnetii CbuG_Q212;
sim_2179	17	6964	2075763	Bacteria;Firmicutes;Bacilli;Lactobacillales;Leuconostocaceae;Leuconostoc;Leuconostoc mesenteroides;Leuconostoc mesenteroides subsp. mesenteroides ATCC 8293;
sim_218	103	12138	6491865	Bacteria;Actinobacteria;Actinobacteria;Actinomycetales;Mycobacteriaceae;Mycobacterium;Mycobacterium vanbaalenii;Mycobacterium vanbaalenii PYR-1;
sim_2180	4	852	3745629	Bacteria;Proteobacteria;Alphaproteobacteria;Rhizobiales;Bradyrhizobiaceae;Oligotropha;Oligotropha carboxidovorans;Oligotropha carboxidovorans OM5;
sim_2181	40	8937	5091817	Bacteria;Proteobacteria;Betaproteobacteria;Burkholderiales;Alcaligenaceae;Bordetella;Bordetella bronchiseptica;Bordetella bronchiseptica MO149;
sim_2182	21	4035	3720499	Bacteria;Cyanobacteria;Cyanobacteria (class);Chroococcales;Chroococcales (family);Synechococcus;Synechococcus sp. PCC 6312;Synechococcus sp. PCC 6312;
sim_2183	14	5950	1943113	Bacteria;Actinobacteria;Actinobacteria;Bifidobacteriales;Bifidobacteriaceae;Bifidobacterium;Bifidobacterium animalis;Bifidobacterium animalis subsp. lactis CNCM I-2494;
sim_2184	96	5125	2932766	Bacteria;Cyanobacteria;Cyanobacteria (class);Chroococcales;Chroococcales (family);Synechococcus;Synechococcus sp. JA-3-3Ab;Synechococcus sp. JA-3-3Ab;
sim_2185	84	1545	2102380	Bacteria;Proteobacteria;Gammaproteobacteria;Legionellales;Coxiellaceae;Coxiella;Coxiella burnetii;Coxiella burnetii CbuK_Q154;
sim_2186	68	5348	2588309	Bacteria;Firmicutes;Bacilli;Lactobacillales;Lactobacillaceae;Lactobacillus;Lactobacillus buchneri;Lactobacillus buchneri NRRL B-30929;
sim_2187	70	10047	5165770	Bacteria;Proteobacteria;Gammaproteobacteria;Vibrionales;Vibrionaceae;Vibrio;Vibrio parahaemolyticus;Vibrio parahaemolyticus RIMD 2210633;
sim_2188	25	4994	1915238	Bacteria;Thermotogae;Thermotogae;Thermotogales;Thermotogaceae;Thermosipho;Thermosipho melanesiensis;Thermosipho melanesiensis BI429;
sim_2189	72	7616	4938920	Bacteria;Proteobacteria;Gammaproteobacteria;Enterobacteriales;Enterobacteriaceae;Escherichia;Escherichia coli;Escherichia coli 536;
sim_219	148	5470	3052572	Bacteria;Firmicutes;Bacilli;Lactobacillales;Enterococcaceae;Enterococcus;Enterococcus faecium;Enterococcus faecium DO;
sim_2190	28	11146	4573969	Bacteria;Proteobacteria;Gammaproteobacteria;Xanthomonadales;Xanthomonadaceae;Stenotrophomonas;Stenotrophomonas maltophilia;Stenotrophomonas maltophilia R551-3;
sim_2191	4	3074	820453	Bacteria;Tenericutes;Mollicutes;Mycoplasmatales;Mycoplasmataceae;Mycoplasma;Mycoplasma arthritidis;Mycoplasma arthritidis 158L3-1;
sim_2192	21	20300	2377209	Bacteria;Firmicutes;Bacilli;Lactobacillales;Streptococcaceae;Streptococcus;Streptococcus gallolyticus;Streptococcus gallolyticus subsp. gallolyticus ATCC BAA-2069;
sim_2193	19	5844	5513887	Bacteria;Proteobacteria;Betaproteobacteria;Burkholderiales;Oxalobacteraceae;Herbaspirillum;Herbaspirillum seropedicae;Herbaspirillum seropedicae SmR1;
sim_2194	1	1	1316595	Archaea;Crenarchaeota;Thermoprotei;Desulfurococcales;Desulfurococcaceae;Thermosphaera;Thermosphaera aggregans;Thermosphaera aggregans DSM 11486;
sim_2195	21	5305	963879	Bacteria;Tenericutes;Mollicutes;Mycoplasmatales;Mycoplasmataceae;Mycoplasma;Mycoplasma pulmonis;Mycoplasma pulmonis UAB CTIP;
sim_2196	49	5701	5575517	Bacteria;Actinobacteria;Actinobacteria;Actinomycetales;Geodermatophilaceae;Modestobacter;Modestobacter marinus;Modestobacter marinus;
sim_2197	12	5767	1852352	Bacteria;Firmicutes;Bacilli;Lactobacillales;Streptococcaceae;Streptococcus;Streptococcus uberis;Streptococcus uberis 0140J;
sim_2198	6	5870	2547570	Bacteria;Proteobacteria;Betaproteobacteria;Methylophilales;Methylophilaceae;Methylotenera;Methylotenera mobilis;Methylotenera mobilis JLW8;
sim_2199	48	5427	2309262	Bacteria;Firmicutes;Clostridia;Halanaerobiales;Halanaerobiaceae;Halanaerobium;Halanaerobium praevalens;Halanaerobium praevalens DSM 2228;
sim_22	66	6017	5183331	Bacteria;Actinobacteria;Actinobacteria;Actinomycetales;Micromonosporaceae;Salinispora;Salinispora tropica;Salinispora tropica CNB-440;
sim_220	21	7050	1896614	Bacteria;Firmicutes;Bacilli;Lactobacillales;Leuconostocaceae;Leuconostoc;Leuconostoc citreum;Leuconostoc citreum KM20;
sim_2200	24	5677	4892717	Bacteria;Proteobacteria;Alphaproteobacteria;Rhizobiales;Bradyrhizobiaceae;Rhodopseudomonas;Rhodopseudomonas palustris;Rhodopseudomonas palustris BisB5;
sim_2201	17	5705	3714272	Bacteria;Proteobacteria;Deltaproteobacteria;Desulfuromonadales;Geobacteraceae;Geobacter;Geobacter sulfurreducens;Geobacter sulfurreducens KN400;
sim_2202	84	11805	5920523	Bacteria;Actinobacteria;Actinobacteria;Actinomycetales;Mycobacteriaceae;Mycobacterium;Mycobacterium sp. MCS;Mycobacterium sp. MCS;
sim_2203	33	5463	2813862	Bacteria;Firmicutes;Bacilli;Bacillales;Staphylococcaceae;Staphylococcus;Staphylococcus aureus;Staphylococcus aureus subsp. aureus COL;
sim_2204	6	24737	1360154	Bacteria;Chloroflexi;Dehalococcoidetes;Dehalococcoidales;Dehalococcoidaceae;Dehalococcoides;Dehalococcoides mccartyi;Dehalococcoides sp. GT;
sim_2205	18	5527	3642249	Bacteria;Actinobacteria;Actinobacteria;Actinomycetales;Nocardiopsaceae;Thermobifida;Thermobifida fusca;Thermobifida fusca YX;
sim_2206	4	3179	993811	Bacteria;Spirochaetes;Spirochaetia;Spirochaetales;Spirochaetaceae;Borrelia;Borrelia garinii;Borrelia garinii BgVir;
sim_2207	62	5629	5915246	Bacteria;Proteobacteria;Alphaproteobacteria;Sphingomonadales;Sphingomonadaceae;Sphingomonas;Sphingomonas wittichii;Sphingomonas wittichii RW1;
sim_2208	51	6311	5067450	Bacteria;Proteobacteria;Gammaproteobacteria;Enterobacteriales;Enterobacteriaceae;Salmonella;Salmonella enterica;Salmonella enterica subsp. enterica serovar Typhimurium str. SL1344;
sim_2209	8	5643	3003656	Bacteria;Proteobacteria;Betaproteobacteria;Gallionellales;Gallionellaceae;Sideroxydans;Sideroxydans lithotrophicus;Sideroxydans lithotrophicus ES-1;
sim_221	77	3971	3157416	Bacteria;Firmicutes;Clostridia;Clostridiales;Peptococcaceae;Thermincola;Thermincola potens;Thermincola potens JR;
sim_2210	31	6201	1841271	Bacteria;Firmicutes;Bacilli;Lactobacillales;Streptococcaceae;Streptococcus;Streptococcus pyogenes;Streptococcus pyogenes str. Manfredo;
sim_2211	36	5822	6543312	Bacteria;Actinobacteria;Actinobacteria;Actinomycetales;Nocardiopsaceae;Nocardiopsis;Nocardiopsis dassonvillei;Nocardiopsis dassonvillei subsp. dassonvillei DSM 43111;
sim_2212	63	12226	4191339	Bacteria;Firmicutes;Clostridia;Clostridiales;Peptostreptococcaceae;Peptostreptococcaceae (genus);[Clostridium] difficile;Clostridium difficile R20291;
sim_2213	12	4888	1773136	Archaea;Euryarchaeota;Methanococci;Methanococcales;Methanocaldococcaceae;Methanocaldococcus;Methanocaldococcus sp. FS406-22;Methanocaldococcus sp. FS406-22;
sim_2214	41	5686	7656104	Bacteria;Actinobacteria;Actinobacteria;Actinomycetales;Streptomycetaceae;Streptomyces;Streptomyces flavogriseus;Streptomyces flavogriseus ATCC 33331;
sim_2215	23	5772	5061632	Bacteria;Proteobacteria;Deltaproteobacteria;Myxococcales;Myxococcaceae;Anaeromyxobacter;Anaeromyxobacter sp. K;Anaeromyxobacter sp. K;
sim_2216	37	1545	2032674	Bacteria;Proteobacteria;Gammaproteobacteria;Legionellales;Coxiellaceae;Coxiella;Coxiella burnetii;Coxiella burnetii RSA 493;
sim_2217	52	5663	4200534	Bacteria;Proteobacteria;Deltaproteobacteria;Desulfovibrionales;Desulfovibrionaceae;Desulfovibrio;Desulfovibrio africanus;Desulfovibrio africanus str. Walvis Bay;
sim_2218	46	11668	4951371	Bacteria;Proteobacteria;Gammaproteobacteria;Enterobacteriales;Enterobacteriaceae;Salmonella;Salmonella enterica;Salmonella enterica subsp. enterica serovar Typhimurium str. LT2;
sim_2219	22	13881	1521208	Bacteria;Spirochaetes;Spirochaetia;Spirochaetales;Spirochaetaceae;Borrelia;Borrelia burgdorferi;Borrelia burgdorferi B31;
sim_222	62	2747	5683123	Bacteria;Actinobacteria;Actinobacteria;Actinomycetales;Propionibacteriaceae;Microlunatus;Microlunatus phosphovorus;Microlunatus phosphovorus NM-1;
sim_2220	84	6403	6530228	Bacteria;Proteobacteria;Alphaproteobacteria;Rhizobiales;Rhizobiaceae;Rhizobium;Rhizobium etli;Rhizobium etli CFN 42;
sim_2221	21	5924	2313035	Bacteria;Proteobacteria;Gammaproteobacteria;Pasteurellales;Pasteurellaceae;Aggregatibacter;Aggregatibacter aphrophilus;Aggregatibacter aphrophilus NJ8700;
sim_2222	31	61818	2668776	Archaea;Euryarchaeota;Halobacteria;Halobacteriales;Halobacteriaceae;Halobacterium;Halobacterium salinarum;Halobacterium salinarum R1;
sim_2223	15	1897	1877693	Bacteria;Thermotogae;Thermotogae;Thermotogales;Thermotogaceae;Thermotoga;Thermotoga sp. RQ2;Thermotoga sp. RQ2;
sim_2224	2	5474	1042354	Bacteria;Chlamydiae;Chlamydiia;Chlamydiales;Chlamydiaceae;Chlamydia;Chlamydia trachomatis;Chlamydia trachomatis G_11222;
sim_2225	3	5662	4355268	Archaea;Euryarchaeota;Halobacteria;Halobacteriales;Halobacteriaceae;Halopiger;Halopiger xanaduensis;Halopiger xanaduensis SH-6;
sim_2226	91	5260	1838442	Bacteria;Aquificae;Aquificae;Aquificales;Hydrogenothermaceae;Sulfurihydrogenibium;Sulfurihydrogenibium sp. YO3AOP1;Sulfurihydrogenibium sp. YO3AOP1;
sim_2227	16	4563	1345494	Bacteria;Spirochaetes;Spirochaetia;Spirochaetales;Spirochaetaceae;Borrelia;Borrelia burgdorferi;Borrelia burgdorferi ZS7;
sim_2228	60	5561	4974818	Bacteria;Proteobacteria;Gammaproteobacteria;Vibrionales;Vibrionaceae;Vibrio;Vibrio splendidus;Vibrio splendidus LGP32;
sim_2229	118	5187	2802443	Bacteria;Firmicutes;Clostridia;Thermoanaerobacterales;Thermoanaerobacterales Family III. Incertae Sedis;Caldicellulosiruptor;Caldicellulosiruptor kristjanssonii;Caldicellulosiruptor kristjanssonii 177R1B;
sim_223	110	24854	6527027	Bacteria;Proteobacteria;Deltaproteobacteria;Syntrophobacterales;Syntrophaceae;Desulfomonile;Desulfomonile tiedjei;Desulfomonile tiedjei DSM 6799;
sim_2230	40	22161	853092	Bacteria;Tenericutes;Mollicutes;Acholeplasmatales;Acholeplasmataceae;Candidatus Phytoplasma;Onion yellows phytoplasma;Onion yellows phytoplasma OY-M;
sim_2231	27	5346	2563168	Bacteria;Firmicutes;Bacilli;Lactobacillales;Lactobacillaceae;Lactobacillus;Lactobacillus buchneri;Lactobacillus buchneri CD034;
sim_2232	8	6004	2502095	Bacteria;Actinobacteria;Actinobacteria;Actinomycetales;Corynebacteriaceae;Corynebacterium;Corynebacterium ulcerans;Corynebacterium ulcerans 809;
sim_2233	70	18488	10148695	Bacteria;Actinobacteria;Actinobacteria;Actinomycetales;Streptomycetaceae;Streptomyces;Streptomyces scabiei;Streptomyces scabiei 87.22;
sim_2234	226	5874	6112448	Bacteria;Proteobacteria;Gammaproteobacteria;Pseudomonadales;Pseudomonadaceae;Pseudomonas;Pseudomonas savastanoi;Pseudomonas syringae pv. phaseolicola 1448A;
sim_2235	12	5902	2495334	Bacteria;Actinobacteria;Actinobacteria;Actinomycetales;Propionibacteriaceae;Propionibacterium;Propionibacterium acnes;Propionibacterium acnes SK137;
sim_2236	24	29711	3241804	Bacteria;Spirochaetes;Spirochaetia;Spirochaetales;Brachyspiraceae;Brachyspira;Brachyspira murdochii;Brachyspira murdochii DSM 12563;
sim_2237	59	5333	6231122	Bacteria;Firmicutes;Bacilli;Bacillales;Paenibacillaceae;Paenibacillus;Paenibacillus polymyxa;Paenibacillus polymyxa M1;
sim_2238	48	6355	5322497	Bacteria;Actinobacteria;Actinobacteria;Actinomycetales;Geodermatophilaceae;Geodermatophilus;Geodermatophilus obscurus;Geodermatophilus obscurus DSM 43160;
sim_2239	31	5347	2138444	Archaea;Euryarchaeota;Methanomicrobia;Methanosarcinales;Methanosarcinaceae;Methanosalsum;Methanosalsum zhilinae;Methanosalsum zhilinae DSM 4017;
sim_224	23	5286	3197759	Bacteria;Firmicutes;Bacilli;Lactobacillales;Lactobacillaceae;Lactobacillus;Lactobacillus plantarum;Lactobacillus plantarum JDM1;
sim_2240	53	9986	5605618	Bacteria;Proteobacteria;Betaproteobacteria;Burkholderiales;Burkholderiaceae;Ralstonia;Ralstonia solanacearum;Ralstonia solanacearum PSI07;
sim_2241	41	6258	2063112	Bacteria;Firmicutes;Bacilli;Lactobacillales;Streptococcaceae;Streptococcus;Streptococcus agalactiae;Streptococcus agalactiae GD201008-001;
sim_2242	55	5644	1848520	Bacteria;Firmicutes;Bacilli;Lactobacillales;Streptococcaceae;Streptococcus;Streptococcus thermophilus;Streptococcus thermophilus MN-ZLW-002;
sim_2243	10	1270	1546846	Archaea;Crenarchaeota;Thermoprotei;Acidilobales;Caldisphaeraceae;Caldisphaera;Caldisphaera lagunensis;Caldisphaera lagunensis DSM 15908;
sim_2244	218	13475	4292502	Bacteria;Proteobacteria;Gammaproteobacteria;Enterobacteriales;Enterobacteriaceae;Sodalis;Sodalis glossinidius;Sodalis glossinidius str. 'morsitans';
sim_2245	39	5785	5373643	Bacteria;Proteobacteria;Betaproteobacteria;Burkholderiales;Comamonadaceae;Comamonas;Comamonas testosteroni;Comamonas testosteroni CNB-2;
sim_2246	80	5361	3841015	Bacteria;Cyanobacteria;Cyanobacteria (class);Chroococcales;Chroococcales (family);Synechocystis;Synechocystis sp. PCC 6803;Synechocystis sp. PCC 6803;
sim_2247	38	3708	2759867	Bacteria;Firmicutes;Clostridia;Thermoanaerobacterales;Thermoanaerobacteraceae;Tepidanaerobacter;Tepidanaerobacter acetatoxydans;Tepidanaerobacter acetatoxydans Re1;
sim_2248	36	10467	1667892	Bacteria;Proteobacteria;Epsilonproteobacteria;Campylobacterales;Helicobacteraceae;Helicobacter;Helicobacter pylori;Helicobacter pylori 26695;
sim_2249	55	5169	3492535	Bacteria;Proteobacteria;Gammaproteobacteria;Legionellales;Legionellaceae;Legionella;Legionella pneumophila;Legionella pneumophila subsp. pneumophila HL06051035;
sim_225	29	6196	3765936	Bacteria;Bacteroidetes;Flavobacteriia;Flavobacteriales;Flavobacteriaceae;Cellulophaga;Cellulophaga lytica;Cellulophaga lytica DSM 7489;
sim_2250	154	5749	3914947	Bacteria;Proteobacteria;Alphaproteobacteria;Rhodospirillales;Acetobacteraceae;Gluconacetobacter;Gluconacetobacter diazotrophicus;Gluconacetobacter diazotrophicus PAl 5;
sim_2251	74	5545	8092553	Bacteria;Actinobacteria;Actinobacteria;Actinomycetales;Streptomycetaceae;Streptomyces;Streptomyces cattleya;Streptomyces cattleya NRRL 8057 = DSM 46488;
sim_2252	95	11390	5029323	Bacteria;Proteobacteria;Gammaproteobacteria;Enterobacteriales;Enterobacteriaceae;Escherichia;Escherichia coli;Escherichia coli KO11FL;
sim_2253	84	5463	4621430	Bacteria;Proteobacteria;Gammaproteobacteria;Enterobacteriales;Enterobacteriaceae;Escherichia;Escherichia coli;Escherichia coli DH1;
sim_2254	66	2443	4411708	Bacteria;Actinobacteria;Actinobacteria;Actinomycetales;Mycobacteriaceae;Mycobacterium;Mycobacterium tuberculosis;Mycobacterium tuberculosis H37Rv;
sim_2255	52	10484	10236779	Bacteria;Actinobacteria;Actinobacteria;Actinomycetales;Pseudonocardiaceae;Amycolatopsis;Amycolatopsis mediterranei;Amycolatopsis mediterranei S699;
sim_2256	20	10252	1404288	Bacteria;Spirochaetes;Spirochaetia;Spirochaetales;Spirochaetaceae;Borrelia;Borrelia afzelii;Borrelia afzelii PKo;
sim_2257	28	5269	4222645	Bacteria;Firmicutes;Bacilli;Bacillales;Bacillaceae;Bacillus;Bacillus licheniformis;Bacillus licheniformis DSM 13 = ATCC 14580;
sim_2258	2	5474	1051806	Bacteria;Chlamydiae;Chlamydiia;Chlamydiales;Chlamydiaceae;Chlamydia;Chlamydia trachomatis;Chlamydia trachomatis A2497;
sim_2259	16	5639	2155121	Bacteria;Bacteroidetes;Flavobacteriia;Flavobacteriales;Flavobacteriaceae;Riemerella;Riemerella anatipestifer;Riemerella anatipestifer ATCC 11845 = DSM 15868;
sim_226	59	6002	3905604	Bacteria;Proteobacteria;Gammaproteobacteria;Enterobacteriales;Enterobacteriaceae;Erwinia;Erwinia amylovora;Erwinia amylovora ATCC 49946;
sim_2260	56	2515	1512977	Bacteria;Proteobacteria;Alphaproteobacteria;Rickettsiales;Anaplasmataceae;Ehrlichia;Ehrlichia ruminantium;Ehrlichia ruminantium str. Welgevonden;
sim_2261	16	5933	3842635	Bacteria;Fibrobacteres;Fibrobacteria;Fibrobacterales;Fibrobacteraceae;Fibrobacter;Fibrobacter succinogenes;Fibrobacter succinogenes subsp. succinogenes S85;
sim_2262	90	36773	6988208	Bacteria;Actinobacteria;Actinobacteria;Actinomycetales;Mycobacteriaceae;Mycobacterium;Mycobacterium smegmatis;Mycobacterium smegmatis str. MC2 155;
sim_2263	22	6287	3315163	Bacteria;Proteobacteria;Alphaproteobacteria;Rhizobiales;Brucellaceae;Brucella;Brucella suis;Brucella suis 1330;
sim_2264	94	5389	4558947	Bacteria;Proteobacteria;Gammaproteobacteria;Enterobacteriales;Enterobacteriaceae;Escherichia;Escherichia coli;Escherichia coli BL21(DE3);
sim_2265	69	5262	3010111	Bacteria;Firmicutes;Bacilli;Lactobacillales;Lactobacillaceae;Lactobacillus;Lactobacillus rhamnosus;Lactobacillus rhamnosus GG;
sim_2266	83	33861	4135300	Bacteria;Proteobacteria;Gammaproteobacteria;Vibrionales;Vibrionaceae;Vibrio;Vibrio cholerae;Vibrio cholerae O395;
sim_2267	13	1630	1742932	Bacteria;Aquificae;Aquificae;Aquificales;Aquificaceae;Hydrogenobacter;Hydrogenobacter thermophilus;Hydrogenobacter thermophilus TK-6;
sim_2268	8	16528	3896074	Bacteria;Proteobacteria;Alphaproteobacteria;Rhizobiales;Bradyrhizobiaceae;Oligotropha;Oligotropha carboxidovorans;Oligotropha carboxidovorans OM5;
sim_2269	1	1	1179220	Bacteria;Chlamydiae;Chlamydiia;Chlamydiales;Chlamydiaceae;Chlamydia;Chlamydia psittaci;Chlamydophila psittaci 6BC (Chlamydia psittaci 6BC);
sim_227	77	5397	2649255	Bacteria;Firmicutes;Clostridia;Halanaerobiales;Halobacteroidaceae;Halobacteroides;Halobacteroides halobius;Halobacteroides halobius DSM 5150;
sim_2270	112	5840	7008622	Bacteria;Proteobacteria;Betaproteobacteria;Burkholderiales;Burkholderiaceae;Burkholderia;Burkholderia multivorans;Burkholderia multivorans ATCC 17616;
sim_2271	44	6053	3282708	Bacteria;Actinobacteria;Actinobacteria;Actinomycetales;Corynebacteriaceae;Corynebacterium;Corynebacterium glutamicum;Corynebacterium glutamicum ATCC 13032;
sim_2272	84	11390	5005347	Bacteria;Proteobacteria;Gammaproteobacteria;Enterobacteriales;Enterobacteriaceae;Escherichia;Escherichia coli;Escherichia coli W;
sim_2273	42	5681	2828958	Bacteria;Actinobacteria;Actinobacteria;Bifidobacteriales;Bifidobacteriaceae;Bifidobacterium;Bifidobacterium longum;Bifidobacterium longum subsp. infantis ATCC 15697 = JCM 1222;
sim_2274	1	1	357472	Bacteria;Proteobacteria;Gammaproteobacteria;Oceanospirillales;Halomonadaceae;Candidatus Portiera;Candidatus Portiera aleyrodidarum;Candidatus Portiera aleyrodidarum BT-QVLC;
sim_2275	1	1	351658	Bacteria;Proteobacteria;Gammaproteobacteria;Oceanospirillales;Halomonadaceae;Candidatus Portiera;Candidatus Portiera aleyrodidarum;Candidatus Portiera aleyrodidarum BT-B-HRs;
sim_228	6	1189	2443540	Bacteria;Actinobacteria;Actinobacteria;Actinomycetales;Acidothermaceae;Acidothermus;Acidothermus cellulolyticus;Acidothermus cellulolyticus 11B;
sim_229	38	16699	5339179	Bacteria;Proteobacteria;Betaproteobacteria;Burkholderiales;Alcaligenaceae;Bordetella;Bordetella bronchiseptica;Bordetella bronchiseptica RB50;
sim_23	1	1	10276	Bacteria;Bacteroidetes;Bacteroidia;Bacteroidales;Bacteroidaceae;Bacteroides;Bacteroides uniformis;Bacteroides uniformis;
sim_230	11	6008	4134229	Bacteria;Proteobacteria;Gammaproteobacteria;Alteromonadales;Alteromonadaceae;Glaciecola;Glaciecola nitratireducens;Glaciecola nitratireducens FR1064;
sim_231	177	115423	5342896	Bacteria;Proteobacteria;Gammaproteobacteria;Alteromonadales;Shewanellaceae;Shewanella;Shewanella baltica;Shewanella baltica OS155;
sim_232	25	65462	4207222	Bacteria;Firmicutes;Bacilli;Bacillales;Bacillaceae;Bacillus;Bacillus subtilis;Bacillus subtilis subsp. spizizenii TU-B-10;
sim_233	32	5286	3085740	Bacteria;Firmicutes;Clostridia;Clostridiales;Clostridiaceae;Clostridium;Clostridium perfringens;Clostridium perfringens str. 13;
sim_234	1	1	490885	Archaea;Nanoarchaeota;Nanoarchaeota (class);Nanoarchaeota (order);Nanoarchaeota (family);Nanoarchaeum;Nanoarchaeum equitans;Nanoarchaeum equitans Kin4-M;
sim_235	2	601	1112101	Bacteria;Proteobacteria;Alphaproteobacteria;Rickettsiales;Rickettsiaceae;Rickettsia;Rickettsia prowazekii;Rickettsia prowazekii str. RpGvF24;
sim_236	104	3048	2584158	Bacteria;Actinobacteria;Actinobacteria;Actinomycetales;Microbacteriaceae;Leifsonia;Leifsonia xyli;Leifsonia xyli subsp. xyli str. CTCB07;
sim_237	24	5421	4798091	Bacteria;Proteobacteria;Gammaproteobacteria;Enterobacteriales;Enterobacteriaceae;Enterobacter;Enterobacter cloacae;Enterobacter cloacae EcWSU1;
sim_238	20	5239	4010614	Bacteria;Firmicutes;Clostridia;Clostridiales;Clostridiaceae;Clostridium;Clostridium botulinum;Clostridium botulinum F str. 230613;
sim_239	705	8252	4941439	Bacteria;Proteobacteria;Gammaproteobacteria;Xanthomonadales;Xanthomonadaceae;Xanthomonas;Xanthomonas oryzae;Xanthomonas oryzae pv. oryzae KACC 10331;
sim_24	15	11181	4544477	Bacteria;Proteobacteria;Gammaproteobacteria;Xanthomonadales;Xanthomonadaceae;Stenotrophomonas;Stenotrophomonas maltophilia;Stenotrophomonas maltophilia JV3;
sim_240	37	5789	2389526	Bacteria;Actinobacteria;Actinobacteria;Bifidobacteriales;Bifidobacteriaceae;Bifidobacterium;Bifidobacterium longum;Bifidobacterium longum DJO10A;
sim_241	42	5659	5386705	Bacteria;Proteobacteria;Gammaproteobacteria;Enterobacteriales;Enterobacteriaceae;Klebsiella;Klebsiella pneumoniae;Klebsiella pneumoniae subsp. pneumoniae 1084;
sim_242	39	6625	2008345	Bacteria;Proteobacteria;Alphaproteobacteria;Sphingomonadales;Sphingomonadaceae;Zymomonas;Zymomonas mobilis;Zymomonas mobilis subsp. mobilis ATCC 29191;
sim_243	506	8463	4646520	Bacteria;Proteobacteria;Gammaproteobacteria;Enterobacteriales;Enterobacteriaceae;Shigella;Shigella boydii;Shigella boydii Sb227;
sim_244	34	5916	5072807	Bacteria;Proteobacteria;Gammaproteobacteria;Pseudomonadales;Pseudomonadaceae;Pseudomonas;Pseudomonas mendocina;Pseudomonas mendocina ymp;
sim_245	79	5395	3994874	Bacteria;Proteobacteria;Deltaproteobacteria;Desulfuromonadales;Geobacteraceae;Geobacter;Geobacter lovleyi;Geobacter lovleyi SZ;
sim_246	114	3279	2748647	Archaea;Crenarchaeota;Thermoprotei;Sulfolobales;Sulfolobaceae;Sulfolobus;Sulfolobus islandicus;Sulfolobus islandicus L.D.8.5;
sim_247	34	12648	3980199	Bacteria;Firmicutes;Bacilli;Bacillales;Bacillaceae;Bacillus;Bacillus amyloliquefaciens;Bacillus amyloliquefaciens DSM 7;
sim_248	41	5397	7184930	Bacteria;Firmicutes;Bacilli;Bacillales;Paenibacillaceae;Paenibacillus;Paenibacillus sp. JDR-2;Paenibacillus sp. JDR-2;
sim_249	87	5542	4944000	Bacteria;Proteobacteria;Gammaproteobacteria;Enterobacteriales;Enterobacteriaceae;Salmonella;Salmonella enterica;Salmonella enterica subsp. enterica serovar Choleraesuis str.;
sim_250	56	6325	2024171	Bacteria;Firmicutes;Bacilli;Lactobacillales;Streptococcaceae;Streptococcus;Streptococcus equi;Streptococcus equi subsp. zooepidemicus MGCS10565;
sim_251	16	1101	2077567	Archaea;Crenarchaeota;Thermoprotei;Thermoproteales;Thermoproteaceae;Caldivirga;Caldivirga maquilingensis;Caldivirga maquilingensis IC-167;
sim_252	99	3206	1541968	Bacteria;Aquificae;Aquificae;Aquificales;Desulfurobacteriaceae;Desulfurobacterium;Desulfurobacterium thermolithotrophum;Desulfurobacterium thermolithotrophum DSM 11699;
sim_253	42	5674	2868863	Bacteria;Firmicutes;Bacilli;Bacillales;Staphylococcaceae;Staphylococcus;Staphylococcus aureus;Staphylococcus aureus subsp. aureus 11819-97;
sim_254	23	5703	7414440	Bacteria;Actinobacteria;Actinobacteria;Actinomycetales;Streptomycetaceae;Streptomyces;Streptomyces sp. SirexAA-E;Streptomyces sp. SirexAA-E;
sim_255	40	5840	6722539	Bacteria;Proteobacteria;Gammaproteobacteria;Pseudomonadales;Pseudomonadaceae;Pseudomonas;Pseudomonas fluorescens;Pseudomonas fluorescens SBW25;
sim_256	6	1784	1669886	Bacteria;Cyanobacteria;Cyanobacteria (class);Prochlorales;Prochlorococcaceae;Prochlorococcus;Prochlorococcus marinus;Prochlorococcus marinus str. AS9601;
sim_257	25	5707	4637962	Bacteria;Proteobacteria;Gammaproteobacteria;Enterobacteriales;Enterobacteriaceae;Salmonella;Salmonella enterica;Salmonella enterica subsp. enterica serovar Gallinarum_pullorum;
sim_258	14	6234	2768102	Bacteria;Bacteroidetes;Flavobacteriia;Flavobacteriales;Flavobacteriaceae;Flavobacteriaceae (genus);Flavobacteriaceae bacterium 3519-10;Flavobacteriaceae bacterium 3519-10;
sim_259	73	3558	4627366	Bacteria;Spirochaetes;Spirochaetia;Spirochaetales;Leptospiraceae;Leptospira;Leptospira interrogans;Leptospira interrogans serovar Copenhageni str. Fiocruz L1-130;
sim_26	20	5651	3831380	Bacteria;Actinobacteria;Actinobacteria;Actinomycetales;Promicromonosporaceae;Xylanimonas;Xylanimonas cellulosilytica;Xylanimonas cellulosilytica DSM 15894;
sim_260	24	6057	4980870	Bacteria;Actinobacteria;Actinobacteria;Actinomycetales;Micrococcaceae;Arthrobacter;Arthrobacter chlorophenolicus;Arthrobacter chlorophenolicus A6;
sim_261	58	5413	2837411	Bacteria;Firmicutes;Clostridia;Thermoanaerobacterales;Thermoanaerobacterales Family III. Incertae Sedis;Thermoanaerobacterium;Thermoanaerobacterium saccharolyticum;Thermoanaerobacterium saccharolyticum JW_SL-YS485;
sim_262	54	7105	723970	Bacteria;Tenericutes;Mollicutes;Acholeplasmatales;Acholeplasmataceae;Candidatus Phytoplasma;Aster yellows witches'-broom phytoplasma;Aster yellows witches'-broom phytoplasma AYWB;
sim_263	1	1	40758	Viruses;Viruses (phylum);Viruses (class);Viruses (order);Viruses (family);Viruses (genus);Streptococcus phage YMC-2011;Streptococcus phage YMC-2011;
sim_264	46	3390	6006602	Bacteria;Planctomycetes;Planctomycetia;Planctomycetales;Planctomycetaceae;Planctomyces;Planctomyces brasiliensis;Planctomyces brasiliensis DSM 5305;
sim_265	48	5949	7651131	Bacteria;Proteobacteria;Betaproteobacteria;Burkholderiales;Burkholderiaceae;Burkholderia;Burkholderia phenoliruptrix;Burkholderia phenoliruptrix BR3459a;
sim_266	4	780	1840348	Archaea;Crenarchaeota;Thermoprotei;Sulfolobales;Sulfolobaceae;Metallosphaera;Metallosphaera cuprina;Metallosphaera cuprina Ar-4;
sim_267	84	8411	2179445	Bacteria;Firmicutes;Bacilli;Lactobacillales;Streptococcaceae;Streptococcus;Streptococcus dysgalactiae;Streptococcus dysgalactiae subsp. equisimilis AC-2713;
sim_268	55	6109	4684316	Bacteria;Proteobacteria;Gammaproteobacteria;Oceanospirillales;Oceanospirillaceae;Marinomonas;Marinomonas mediterranea;Marinomonas mediterranea MMB-1;
sim_269	11	27038	2068732	Bacteria;Firmicutes;Bacilli;Lactobacillales;Enterococcaceae;Melissococcus;Melissococcus plutonius;Melissococcus plutonius ATCC 35311;
sim_27	201	6886	4802263	Bacteria;Proteobacteria;Gammaproteobacteria;Enterobacteriales;Enterobacteriaceae;Yersinia;Yersinia pestis;Yersinia pestis D182038;
sim_270	27	5616	2562277	Bacteria;Proteobacteria;Epsilonproteobacteria;Epsilonproteobacteria (order);Epsilonproteobacteria (family);Sulfurovum;Sulfurovum sp. NBC37-1;Sulfurovum sp. NBC37-1;
sim_271	20	5273	5957605	Bacteria;Verrucomicrobia;Opitutae;Opitutae (order);Opitutaceae;Opitutus;Opitutus terrae;Opitutus terrae PB90-1;
sim_272	171	6861	9965640	Bacteria;Acidobacteria;Solibacteres;Solibacterales;Solibacteraceae;Candidatus Solibacter;Candidatus Solibacter usitatus;Candidatus Solibacter usitatus Ellin6076;
sim_273	104	19879	5982829	Bacteria;Actinobacteria;Actinobacteria;Actinomycetales;Mycobacteriaceae;Mycobacterium;Mycobacterium gilvum;Mycobacterium gilvum PYR-GCK;
sim_274	26	6308	3286032	Bacteria;Proteobacteria;Alphaproteobacteria;Rhizobiales;Brucellaceae;Brucella;Brucella abortus;Brucella abortus A13334;
sim_275	75	4875	1003404	Bacteria;Tenericutes;Mollicutes;Mycoplasmatales;Mycoplasmataceae;Mycoplasma;Mycoplasma bovis;Mycoplasma bovis PG45;
sim_276	1	1	422434	Bacteria;Proteobacteria;Gammaproteobacteria;Enterobacteriales;Enterobacteriaceae;Buchnera;Buchnera aphidicola;Buchnera aphidicola BCc;
sim_277	28	6066	4745806	Bacteria;Proteobacteria;Deltaproteobacteria;Desulfuromonadales;Geobacteraceae;Geobacter;Geobacter sp. M21;Geobacter sp. M21;
sim_278	38	5415	2856440	Bacteria;Firmicutes;Bacilli;Lactobacillales;Enterococcaceae;Enterococcus;Enterococcus hirae;Enterococcus hirae ATCC 9790;
sim_279	30	5594	10467782	Bacteria;Actinobacteria;Actinobacteria;Actinomycetales;Catenulisporaceae;Catenulispora;Catenulispora acidiphila;Catenulispora acidiphila DSM 44928;
sim_28	34	12381	2099413	Bacteria;Proteobacteria;Epsilonproteobacteria;Campylobacterales;Campylobacteraceae;Campylobacter;Campylobacter concisus;Campylobacter concisus 13826;
sim_280	13	5226	1139281	Bacteria;Spirochaetes;Spirochaetia;Spirochaetales;Spirochaetaceae;Treponema;Treponema pallidum;Treponema pallidum subsp. pallidum str. Chicago;
sim_281	119	20427	3513191	Bacteria;Proteobacteria;Alphaproteobacteria;Rhodospirillales;Acetobacteraceae;Gluconacetobacter;Gluconacetobacter xylinus;Gluconacetobacter xylinus NBRC 3288;
sim_282	4	1203	1112957	Bacteria;Proteobacteria;Alphaproteobacteria;Rickettsiales;Rickettsiaceae;Rickettsia;Rickettsia typhi;Rickettsia typhi str. B9991CWPP;
sim_283	53	5724	6241931	Bacteria;Firmicutes;Bacilli;Bacillales;Paenibacillaceae;Paenibacillus;Paenibacillus polymyxa;Paenibacillus polymyxa SC2;
sim_284	19	2958	3300414	Bacteria;Ignavibacteria;Ignavibacteria;Ignavibacteriales;Ignavibacteriaceae;Melioribacter;Melioribacter roseus;Melioribacter roseus P3M;
sim_285	10	2316	3308048	Bacteria;Spirochaetes;Spirochaetia;Spirochaetales;Brachyspiraceae;Brachyspira;Brachyspira intermedia;Brachyspira intermedia PWS_A;
sim_286	76	6894	4765431	Bacteria;Proteobacteria;Gammaproteobacteria;Enterobacteriales;Enterobacteriaceae;Yersinia;Yersinia pseudotuberculosis;Yersinia pseudotuberculosis PB1_+;
sim_287	6	6140	4289847	Bacteria;Proteobacteria;Deltaproteobacteria;Desulfovibrionales;Desulfovibrionaceae;Desulfovibrio;Desulfovibrio salexigens;Desulfovibrio salexigens DSM 2638;
sim_288	13	5547	3000464	Bacteria;Firmicutes;Bacilli;Bacillales;Listeriaceae;Listeria;Listeria monocytogenes;Listeria monocytogenes J0161;
sim_289	138	36254	2642404	Bacteria;Proteobacteria;Alphaproteobacteria;Rhizobiales;Bartonellaceae;Bartonella;Bartonella tribocorum;Bartonella tribocorum CIP 105476;
sim_29	12	5936	2976212	Bacteria;Firmicutes;Bacilli;Bacillales;Listeriaceae;Listeria;Listeria monocytogenes;Listeria monocytogenes HCC23;
sim_290	2	3630	655725	Bacteria;Proteobacteria;Gammaproteobacteria;Enterobacteriales;Enterobacteriaceae;Buchnera;Buchnera aphidicola;Buchnera aphidicola str. APS (Acyrthosiphon pisum);
sim_291	4	1689	1563423	Archaea;Euryarchaeota;Archaeoglobi;Archaeoglobales;Archaeoglobaceae;Archaeoglobus;Archaeoglobus profundus;Archaeoglobus profundus DSM 5631;
sim_292	7	61262	3914745	Bacteria;Proteobacteria;Alphaproteobacteria;Rhizobiales;Phyllobacteriaceae;Parvibaculum;Parvibaculum lavamentivorans;Parvibaculum lavamentivorans DS-1;
sim_293	127	2533	5475491	Bacteria;Actinobacteria;Actinobacteria;Actinomycetales;Mycobacteriaceae;Mycobacterium;Mycobacterium avium;Mycobacterium avium 104;
sim_294	66	6056	2159491	Bacteria;Firmicutes;Bacilli;Lactobacillales;Streptococcaceae;Streptococcus;Streptococcus dysgalactiae;Streptococcus dysgalactiae subsp. equisimilis ATCC 12394;
sim_295	24	5241	1714951	Bacteria;Proteobacteria;Epsilonproteobacteria;Campylobacterales;Campylobacteraceae;Campylobacter;Campylobacter hominis;Campylobacter hominis ATCC BAA-381;
sim_296	1	1	1843267	Archaea;Crenarchaeota;Thermoprotei;Desulfurococcales;Pyrodictiaceae;Pyrolobus;Pyrolobus fumarii;Pyrolobus fumarii 1A;
sim_297	53	12994	5625098	Bacteria;Proteobacteria;Alphaproteobacteria;Rhizobiales;Xanthobacteraceae;Xanthobacter;Xanthobacter autotrophicus;Xanthobacter autotrophicus Py2;
sim_298	2	2518	1226565	Bacteria;Chlamydiae;Chlamydiia;Chlamydiales;Chlamydiaceae;Chlamydia;Chlamydia pneumoniae;Chlamydophila pneumoniae J138;
sim_299	99	3456	4002352	Bacteria;Proteobacteria;Gammaproteobacteria;Chromatiales;Ectothiorhodospiraceae;Thioalkalivibrio;Thioalkalivibrio nitratireducens;Thioalkalivibrio nitratireducens DSM 14787;
sim_3	30	5154	5503926	Bacteria;Firmicutes;Bacilli;Bacillales;Bacillaceae;Bacillus;Bacillus anthracis;Bacillus anthracis str. A0248;
sim_30	91	5260	4170008	Bacteria;Firmicutes;Bacilli;Bacillales;Bacillaceae;Halobacillus;Halobacillus halophilus;Halobacillus halophilus DSM 2266;
sim_300	31	6200	1894275	Bacteria;Firmicutes;Bacilli;Lactobacillales;Streptococcaceae;Streptococcus;Streptococcus pyogenes;Streptococcus pyogenes SSI-1;
sim_301	133	5161	2897425	Bacteria;Spirochaetes;Spirochaetia;Spirochaetales;Spirochaetaceae;Treponema;Treponema succinifaciens;Treponema succinifaciens DSM 2489;
sim_302	57	6079	2120234	Bacteria;Firmicutes;Bacilli;Lactobacillales;Streptococcaceae;Streptococcus;Streptococcus pneumoniae;Streptococcus pneumoniae JJA;
sim_303	133	3727	3667901	Bacteria;Firmicutes;Bacilli;Bacillales;Bacillaceae;Geobacillus;Geobacillus sp. Y412MC61;Geobacillus sp. Y412MC61;
sim_304	68	7247	7215267	Bacteria;Proteobacteria;Gammaproteobacteria;Oceanospirillales;Hahellaceae;Hahella;Hahella chejuensis;Hahella chejuensis KCTC 2396;
sim_305	15	6097	1672219	Bacteria;Proteobacteria;Epsilonproteobacteria;Campylobacterales;Campylobacteraceae;Campylobacter;Campylobacter jejuni;Campylobacter jejuni subsp. jejuni IA3902;
sim_306	28	14586	1679829	Bacteria;Proteobacteria;Epsilonproteobacteria;Campylobacterales;Helicobacteraceae;Helicobacter;Helicobacter pylori;Helicobacter pylori SouthAfrica7 (Helicobacter pylori SAfr7);
sim_307	94	7895	6123851	Bacteria;Proteobacteria;Alphaproteobacteria;Rhizobiales;Methylobacteriaceae;Methylobacterium;Methylobacterium extorquens;Methylobacterium extorquens DM4 (Methylobacterium;
sim_308	59	6304	4600800	Bacteria;Proteobacteria;Gammaproteobacteria;Enterobacteriales;Enterobacteriaceae;Salmonella;Salmonella enterica;Salmonella enterica subsp. arizonae serovar 62:z4	z23:- str.;
sim_309	64	5934	4576573	Bacteria;Proteobacteria;Gammaproteobacteria;Pseudomonadales;Pseudomonadaceae;Cellvibrio;Cellvibrio japonicus;Cellvibrio japonicus Ueda107;
sim_31	157	5472	5433628	Bacteria;Actinobacteria;Actinobacteria;Actinomycetales;Frankiaceae;Frankia;Frankia sp. CcI3;Frankia sp. CcI3;
sim_310	18	5406	3868304	Bacteria;Bacteroidetes;Flavobacteriia;Flavobacteriales;Flavobacteriaceae;Maribacter;Maribacter sp. HTCC2170;Maribacter sp. HTCC2170;
sim_311	21	12479	1531091	Bacteria;Spirochaetes;Spirochaetia;Spirochaetales;Spirochaetaceae;Borrelia;Borrelia burgdorferi;Borrelia burgdorferi JD1;
sim_312	143	2819	1471282	Bacteria;Proteobacteria;Alphaproteobacteria;Rickettsiales;Anaplasmataceae;Anaplasma;Anaplasma phagocytophilum;Anaplasma phagocytophilum HZ;
sim_313	26	6061	2510659	Bacteria;Cyanobacteria;Cyanobacteria (class);Chroococcales;Chroococcales (family);Synechococcus;Synechococcus sp. CC9605;Synechococcus sp. CC9605;
sim_314	55	5754	4433218	Bacteria;Bacteroidetes;Cytophagia;Cytophagales;Cytophagaceae;Cytophaga;Cytophaga hutchinsonii;Cytophaga hutchinsonii ATCC 33406;
sim_315	21	3107	4765023	Bacteria;Proteobacteria;Alphaproteobacteria;Rhizobiales;Xanthobacteraceae;Starkeya;Starkeya novella;Starkeya novella DSM 506;
sim_316	55	6169	2810675	Bacteria;Firmicutes;Bacilli;Lactobacillales;Enterococcaceae;Enterococcus;Enterococcus faecalis;Enterococcus faecalis str. Symbioflor 1;
sim_317	24	5448	4376040	Bacteria;Proteobacteria;Betaproteobacteria;Rhodocyclales;Rhodocyclaceae;Azoarcus;Azoarcus sp. BH72;Azoarcus sp. BH72;
sim_318	15	5934	2882234	Bacteria;Firmicutes;Bacilli;Bacillales;Listeriaceae;Listeria;Listeria monocytogenes;Listeria monocytogenes SLCC7179;
sim_319	90	8217	3433007	Bacteria;Actinobacteria;Actinobacteria;Actinomycetales;Corynebacteriaceae;Corynebacterium;Corynebacterium variabile;Corynebacterium variabile DSM 44702;
sim_32	1	1	1172182	Bacteria;Chlamydiae;Chlamydiia;Chlamydiales;Chlamydiaceae;Chlamydia;Chlamydia psittaci;Chlamydophila psittaci 02DC15;
sim_320	14	3837	1341892	Bacteria;Chloroflexi;Dehalococcoidetes;Dehalococcoidales;Dehalococcoidaceae;Dehalococcoides;Dehalococcoides mccartyi;Dehalococcoides sp. BAV1;
sim_321	6	1063	2467972	Archaea;Crenarchaeota;Thermoprotei;Thermoproteales;Thermoproteaceae;Pyrobaculum;Pyrobaculum sp. 1860;Pyrobaculum sp. 1860;
sim_322	76	3213	2560222	Bacteria;Spirochaetes;Spirochaetia;Spirochaetales;Spirochaetaceae;Spirochaeta;Spirochaeta thermophila;Spirochaeta thermophila DSM 6578;
sim_323	59	6080	2064154	Bacteria;Firmicutes;Bacilli;Lactobacillales;Streptococcaceae;Streptococcus;Streptococcus pneumoniae;Streptococcus pneumoniae gamPNI0373;
sim_324	71	5389	6134344	Bacteria;Firmicutes;Bacilli;Bacillales;Bacillaceae;Bacillus;Bacillus thuringiensis;Bacillus thuringiensis Bt407;
sim_325	20	8066	1669876	Bacteria;Proteobacteria;Epsilonproteobacteria;Campylobacterales;Helicobacteraceae;Helicobacter;Helicobacter pylori;Helicobacter pylori ELS37;
sim_326	12	5355	1751377	Archaea;Euryarchaeota;Methanobacteria;Methanobacteriales;Methanobacteriaceae;Methanothermobacter;Methanothermobacter thermautotrophicus;Methanothermobacter thermautotrophicus str. Delta H;
sim_327	53	8222	2028815	Bacteria;Firmicutes;Bacilli;Lactobacillales;Streptococcaceae;Streptococcus;Streptococcus suis;Streptococcus suis ST3;
sim_328	83	8059	3734239	Bacteria;Bacteroidetes;Bacteroidia;Bacteroidales;Rikenellaceae;Alistipes;Alistipes finegoldii;Alistipes finegoldii DSM 17242;
sim_329	21	6025	1227328	Bacteria;Proteobacteria;Alphaproteobacteria;Rhizobiales;Rhizobiaceae;Candidatus Liberibacter;Candidatus Liberibacter asiaticus;Candidatus Liberibacter asiaticus str. psy62;
sim_33	1	1	2086428	Archaea;Euryarchaeota;Thermococci;Thermococcales;Thermococcaceae;Thermococcus;Thermococcus sp. AM4;Thermococcus sp. AM4;
sim_330	66	2044	2655201	Archaea;Crenarchaeota;Thermoprotei;Sulfolobales;Sulfolobaceae;Sulfolobus;Sulfolobus islandicus;Sulfolobus islandicus HVE10_4;
sim_331	2	774	1255681	Bacteria;Proteobacteria;Alphaproteobacteria;Rickettsiales;Rickettsiaceae;Rickettsia;Rickettsia rickettsii;Rickettsia rickettsii str. Brazil;
sim_332	79	2970	4432426	Bacteria;Actinobacteria;Actinobacteria;Actinomycetales;Mycobacteriaceae;Mycobacterium;Mycobacterium canettii;Mycobacterium canettii CIPT 140060008;
sim_333	21	6287	3294931	Bacteria;Proteobacteria;Alphaproteobacteria;Rhizobiales;Brucellaceae;Brucella;Brucella melitensis;Brucella melitensis bv. 1 str. 16M;
sim_334	102	5992	5287950	Bacteria;Proteobacteria;Betaproteobacteria;Burkholderiales;Alcaligenaceae;Bordetella;Bordetella petrii;Bordetella petrii DSM 12804;
sim_335	78	9559	7089249	Bacteria;Proteobacteria;Betaproteobacteria;Burkholderiales;Burkholderiaceae;Burkholderia;Burkholderia pseudomallei;Burkholderia pseudomallei 1106a;
sim_336	68	7605	5179971	Bacteria;Proteobacteria;Gammaproteobacteria;Enterobacteriales;Enterobacteriaceae;Escherichia;Escherichia coli;Escherichia coli UTI89;
sim_337	5	5753	2214656	Bacteria;Actinobacteria;Actinobacteria;Bifidobacteriales;Bifidobacteriaceae;Bifidobacterium;Bifidobacterium bifidum;Bifidobacterium bifidum PRL2010;
sim_338	40	5899	3296168	Bacteria;Bacteroidetes;Flavobacteriia;Flavobacteriales;Flavobacteriaceae;Lacinutrix;Lacinutrix sp. 5H-3-7-4;Lacinutrix sp. 5H-3-7-4;
sim_339	53	6249	6764661	Bacteria;Proteobacteria;Gammaproteobacteria;Pseudomonadales;Pseudomonadaceae;Pseudomonas;Pseudomonas aeruginosa;Pseudomonas aeruginosa NCGM2.S1;
sim_34	38	3133	1315030	Bacteria;Proteobacteria;Alphaproteobacteria;Rickettsiales;Anaplasmataceae;Ehrlichia;Ehrlichia canis;Ehrlichia canis str. Jake;
sim_340	29	3258	2127482	Bacteria;Deinococcus-Thermus;Deinococci;Thermales;Thermaceae;Thermus;Thermus thermophilus;Thermus thermophilus HB27;
sim_341	6	5665	2289249	Bacteria;Chlorobi;Chlorobia;Chlorobiales;Chlorobiaceae;Chlorobaculum;Chlorobaculum parvum;Chlorobaculum parvum NCIB 8327;
sim_342	8	7868	2753527	Bacteria;Proteobacteria;Alphaproteobacteria;Alphaproteobacteria (order);Alphaproteobacteria (family);Candidatus Puniceispirillum;Candidatus Puniceispirillum marinum;Candidatus Puniceispirillum marinum IMCC1322;
sim_343	55	5184	11936683	Bacteria;Actinobacteria;Actinobacteria;Actinomycetales;Streptomycetaceae;Streptomyces;Streptomyces bingchenggensis;Streptomyces bingchenggensis BCW-1;
sim_344	6	5366	1639135	Archaea;Euryarchaeota;Methanobacteria;Methanobacteriales;Methanobacteriaceae;Methanothermobacter;Methanothermobacter marburgensis;Methanothermobacter marburgensis str. Marburg;
sim_345	34	5945	5404117	Bacteria;Proteobacteria;Alphaproteobacteria;Rhizobiales;Bradyrhizobiaceae;Rhodopseudomonas;Rhodopseudomonas palustris;Rhodopseudomonas palustris DX-1;
sim_346	2	507	1297538	Archaea;Crenarchaeota;Thermoprotei;Desulfurococcales;Desulfurococcaceae;Ignicoccus;Ignicoccus hospitalis;Ignicoccus hospitalis KIN4_I;
sim_347	33	14283	6689401	Bacteria;Cyanobacteria;Cyanobacteria (class);Pleurocapsales;Pleurocapsales (family);Chroococcidiopsis;Chroococcidiopsis thermalis;Chroococcidiopsis thermalis PCC 7203;
sim_348	91	5079	2451061	Bacteria;Firmicutes;Clostridia;Thermoanaerobacterales;Thermoanaerobacteraceae;Thermoanaerobacter;Thermoanaerobacter italicus;Thermoanaerobacter italicus Ab9;
sim_349	13	5509	4266344	Bacteria;Actinobacteria;Actinobacteria;Actinomycetales;Cellulomonadaceae;Cellulomonas;Cellulomonas fimi;Cellulomonas fimi ATCC 484;
sim_35	97	5549	4011182	Bacteria;Proteobacteria;Deltaproteobacteria;Desulfuromonadales;Geobacteraceae;Geobacter;Geobacter metallireducens;Geobacter metallireducens GS-15;
sim_350	1	1	1549666	Bacteria;Proteobacteria;Epsilonproteobacteria;Campylobacterales;Helicobacteraceae;Helicobacter;Helicobacter pylori;Helicobacter pylori 908;
sim_351	52	16082	2731750	Bacteria;Proteobacteria;Gammaproteobacteria;Xanthomonadales;Xanthomonadaceae;Xylella;Xylella fastidiosa;Xylella fastidiosa 9a5c;
sim_352	85	14759	2369520	Bacteria;Proteobacteria;Alphaproteobacteria;Rhizobiales;Bartonellaceae;Bartonella;Bartonella grahamii;Bartonella grahamii as4aup;
sim_353	59	6438	7596297	Bacteria;Proteobacteria;Alphaproteobacteria;Rhizobiales;Phyllobacteriaceae;Mesorhizobium;Mesorhizobium loti;Mesorhizobium loti MAFF303099;
sim_354	69	5361	3570004	Bacteria;Cyanobacteria;Cyanobacteria (class);Chroococcales;Chroococcales (family);Synechocystis;Synechocystis sp. PCC 6803;Synechocystis sp. PCC 6803 substr. GT-I;
sim_355	53	5952	6872702	Bacteria;Proteobacteria;Alphaproteobacteria;Rhizobiales;Rhizobiaceae;Rhizobium;Rhizobium leguminosarum;Rhizobium leguminosarum bv. trifolii WSM2304;
sim_356	25	3151	3942657	Bacteria;Proteobacteria;Deltaproteobacteria;Desulfovibrionales;Desulfomicrobiaceae;Desulfomicrobium;Desulfomicrobium baculatum;Desulfomicrobium baculatum DSM 4028;
sim_357	53	5517	6962533	Bacteria;Actinobacteria;Actinobacteria;Actinomycetales;Micromonosporaceae;Micromonospora;Micromonospora sp. L5;Micromonospora sp. L5;
sim_358	15	32455	2658366	Bacteria;Firmicutes;Bacilli;Bacillales;Staphylococcaceae;Staphylococcus;Staphylococcus lugdunensis;Staphylococcus lugdunensis HKU09-01;
sim_359	108	32194	2272360	Bacteria;Proteobacteria;Betaproteobacteria;Neisseriales;Neisseriaceae;Neisseria;Neisseria meningitidis;Neisseria meningitidis MC58;
sim_36	96	6397	2227255	Bacteria;Proteobacteria;Betaproteobacteria;Neisseriales;Neisseriaceae;Neisseria;Neisseria meningitidis;Neisseria meningitidis WUE 2594;
sim_360	45	6542	1985832	Bacteria;Proteobacteria;Gammaproteobacteria;Pasteurellales;Pasteurellaceae;Haemophilus;Haemophilus influenzae;Haemophilus influenzae F3031;
sim_361	100	5138	4096345	Archaea;Euryarchaeota;Methanomicrobia;Methanosarcinales;Methanosarcinaceae;Methanosarcina;Methanosarcina mazei;Methanosarcina mazei Go1;
sim_362	12	4740	1646139	Bacteria;Proteobacteria;Epsilonproteobacteria;Campylobacterales;Helicobacteraceae;Helicobacter;Helicobacter pylori;Helicobacter pylori Puno135;
sim_363	166	70991	1445873	Bacteria;Proteobacteria;Alphaproteobacteria;Rickettsiales;Anaplasmataceae;Wolbachia;Wolbachia sp. wRi;Wolbachia sp. wRi (Wolbachia endosymbiont of Drosophila simulans);
sim_364	115	1962	1183732	Bacteria;Proteobacteria;Alphaproteobacteria;Rickettsiales;Rickettsiales (family);Candidatus Midichloria;Candidatus Midichloria mitochondrii;Candidatus Midichloria mitochondrii IricVA;
sim_365	20	5105	2999895	Bacteria;Firmicutes;Bacilli;Bacillales;Bacillales (family);Exiguobacterium;Exiguobacterium sp. AT1b;Exiguobacterium sp. AT1b;
sim_366	58	5165	2770676	Bacteria;Firmicutes;Clostridia;Thermoanaerobacterales;Thermoanaerobacterales Family III. Incertae Sedis;Caldicellulosiruptor;Caldicellulosiruptor hydrothermalis;Caldicellulosiruptor hydrothermalis 108;
sim_367	14	5951	1944050	Bacteria;Actinobacteria;Actinobacteria;Bifidobacteriales;Bifidobacteriaceae;Bifidobacterium;Bifidobacterium animalis;Bifidobacterium animalis subsp. lactis V9;
sim_368	6	3069	1496992	Bacteria;Tenericutes;Mollicutes;Acholeplasmatales;Acholeplasmataceae;Acholeplasma;Acholeplasma laidlawii;Acholeplasma laidlawii PG-8A;
sim_369	10	460521	5227858	Bacteria;Acidobacteria;Acidobacteriia;Acidobacteriales;Acidobacteriaceae;Terriglobus;Terriglobus roseus;Terriglobus roseus DSM 18391;
sim_37	21	2465	2628784	Bacteria;Firmicutes;Clostridia;Thermoanaerobacterales;Thermoanaerobacteraceae;Moorella;Moorella thermoacetica;Moorella thermoacetica ATCC 39073;
sim_370	112	4781	2689445	Bacteria;Firmicutes;Clostridia;Thermoanaerobacterales;Thermoanaerobacteraceae;Caldanaerobacter;Caldanaerobacter subterraneus;Thermoanaerobacter tengcongensis MB4 (Caldanaerobacter subterraneus;
sim_371	64	5345	3608012	Bacteria;Firmicutes;Bacilli;Bacillales;Bacillaceae;Geobacillus;Geobacillus thermodenitrificans;Geobacillus thermodenitrificans NG80-2;
sim_372	380	8119	8361599	Bacteria;Cyanobacteria;Cyanobacteria (class);Chroococcales;Chroococcales (family);Acaryochloris;Acaryochloris marina;Acaryochloris marina MBIC11017;
sim_373	89	5515	2736403	Bacteria;Chlorobi;Chlorobia;Chlorobiales;Chlorobiaceae;Chlorobium;Chlorobium phaeobacteroides;Chlorobium phaeobacteroides BS1;
sim_374	45	15740	5643051	Bacteria;Firmicutes;Bacilli;Bacillales;Bacillaceae;Bacillus;Bacillus thuringiensis;Bacillus thuringiensis BMB171;
sim_375	80	6943	2861988	Bacteria;Bacteroidetes;Flavobacteriia;Flavobacteriales;Flavobacteriaceae;Flavobacterium;Flavobacterium psychrophilum;Flavobacterium psychrophilum JIP02_86;
sim_376	111	6448	2145295	Bacteria;Proteobacteria;Betaproteobacteria;Neisseriales;Neisseriaceae;Neisseria;Neisseria meningitidis;Neisseria meningitidis alpha14;
sim_377	1	1	208564	Bacteria;Proteobacteria;Betaproteobacteria;Burkholderiales;Oxalobacteraceae;Candidatus Zinderia;Candidatus Zinderia insecticola;Candidatus Zinderia insecticola CARI;
sim_378	23	6310	3294475	Bacteria;Proteobacteria;Alphaproteobacteria;Rhizobiales;Brucellaceae;Brucella;Brucella melitensis;Brucella melitensis NI;
sim_379	14	5625	1617804	Bacteria;Actinobacteria;Actinobacteria;Coriobacteriales;Coriobacteriaceae;Cryptobacterium;Cryptobacterium curtum;Cryptobacterium curtum DSM 15641;
sim_38	75	7640	6180732	Bacteria;Proteobacteria;Alphaproteobacteria;Rhizobiales;Methylobacteriaceae;Methylobacterium;Methylobacterium chloromethanicum;Methylobacterium chloromethanicum CM4 (Methylobacterium extorquens;
sim_380	22	14126	1445021	Bacteria;Proteobacteria;Alphaproteobacteria;Rhizobiales;Bartonellaceae;Bartonella;Bartonella bacilliformis;Bartonella bacilliformis KC583;
sim_381	14	10027	1441470	Bacteria;Firmicutes;Bacilli;Lactobacillales;Leuconostocaceae;Weissella;Weissella koreensis;Weissella koreensis KACC 15510;
sim_382	88	6513	2039414	Bacteria;Firmicutes;Bacilli;Lactobacillales;Lactobacillaceae;Lactobacillus;Lactobacillus reuteri;Lactobacillus reuteri JCM 1112;
sim_383	1	1	627953	Bacteria;Proteobacteria;Gammaproteobacteria;Enterobacteriales;Enterobacteriaceae;Buchnera;Buchnera aphidicola;Buchnera aphidicola str. Ua (Uroleucon ambrosiae);
sim_384	23	6190	1750832	Bacteria;Firmicutes;Bacilli;Lactobacillales;Streptococcaceae;Streptococcus;Streptococcus pyogenes;Streptococcus pyogenes MGAS15252;
sim_385	15	6236	1724586	Bacteria;Proteobacteria;Epsilonproteobacteria;Campylobacterales;Campylobacteraceae;Campylobacter;Campylobacter jejuni;Campylobacter jejuni subsp. jejuni S3;
sim_386	2	501	1111969	Bacteria;Proteobacteria;Alphaproteobacteria;Rickettsiales;Rickettsiaceae;Rickettsia;Rickettsia prowazekii;Rickettsia prowazekii str. GvV257;
sim_387	2	5474	1042996	Bacteria;Chlamydiae;Chlamydiia;Chlamydiales;Chlamydiaceae;Chlamydia;Chlamydia trachomatis;Chlamydia trachomatis E_150;
sim_388	33	5403	2692570	Bacteria;Firmicutes;Bacilli;Bacillales;Staphylococcaceae;Staphylococcus;Staphylococcus aureus;Staphylococcus aureus subsp. aureus VC40;
sim_389	77	11698	2344824	Bacteria;Firmicutes;Clostridia;Thermoanaerobacterales;Thermoanaerobacteraceae;Thermoanaerobacter;Thermoanaerobacter brockii;Thermoanaerobacter brockii subsp. finnii Ako-1;
sim_39	6	6072	2852073	Bacteria;Proteobacteria;Gammaproteobacteria;Oceanospirillales;Alcanivoracaceae;Kangiella;Kangiella koreensis;Kangiella koreensis DSM 16069;
sim_390	64	11659	5069994	Bacteria;Proteobacteria;Gammaproteobacteria;Enterobacteriales;Enterobacteriaceae;Salmonella;Salmonella enterica;Salmonella enterica subsp. enterica serovar Typhimurium str.;
sim_391	2	1469	1762765	Bacteria;Proteobacteria;Gammaproteobacteria;Enterobacteriales;Enterobacteriaceae;Serratia;Serratia symbiotica;Serratia symbiotica str. 'Cinara cedri';
sim_392	65	6395	2136138	Bacteria;Firmicutes;Bacilli;Lactobacillales;Lactobacillaceae;Lactobacillus;Lactobacillus salivarius;Lactobacillus salivarius CECT 5713;
sim_393	15	5282	2715461	Bacteria;Firmicutes;Clostridia;Clostridiales;Peptostreptococcaceae;Peptostreptococcaceae (genus);[Clostridium] sticklandii;Clostridium sticklandii DSM 519;
sim_394	10	6464	2056363	Bacteria;Proteobacteria;Alphaproteobacteria;Sphingomonadales;Sphingomonadaceae;Zymomonas;Zymomonas mobilis;Zymomonas mobilis subsp. mobilis ZM4;
sim_395	10	2486	1809823	Bacteria;Thermotogae;Thermotogae;Thermotogales;Thermotogaceae;Thermotoga;Thermotoga naphthophila;Thermotoga naphthophila RKU-10;
sim_396	80	5944	3938905	Bacteria;Proteobacteria;Gammaproteobacteria;Vibrionales;Vibrionaceae;Vibrio;Vibrio cholerae;Vibrio cholerae M66-2;
sim_397	20	5961	2320595	Bacteria;Actinobacteria;Actinobacteria;Actinomycetales;Corynebacteriaceae;Corynebacterium;Corynebacterium pseudotuberculosis;Corynebacterium pseudotuberculosis CIP 52.97;
sim_398	212	11891	7284636	Bacteria;Proteobacteria;Betaproteobacteria;Burkholderiales;Burkholderiaceae;Burkholderia;Burkholderia glumae;Burkholderia glumae BGR1;
sim_399	27	6061	3998906	Bacteria;Bacteroidetes;Bacteroidia;Bacteroidales;Bacteroidaceae;Bacteroides;Bacteroides helcogenes;Bacteroides helcogenes P 36-108;
sim_4	36	5142	2815863	Bacteria;Firmicutes;Bacilli;Bacillales;Bacillales (family);Exiguobacterium;Exiguobacterium antarcticum;Exiguobacterium antarcticum B7;
sim_40	18	4964	1761737	Archaea;Euryarchaeota;Methanococci;Methanococcales;Methanocaldococcaceae;Methanocaldococcus;Methanocaldococcus vulcanius;Methanocaldococcus vulcanius M7;
sim_400	109	6027	3133902	Bacteria;Chlorobi;Chlorobia;Chlorobiales;Chlorobiaceae;Chlorobium;Chlorobium phaeobacteroides;Chlorobium phaeobacteroides DSM 266;
sim_401	83	8850	5497653	Bacteria;Proteobacteria;Gammaproteobacteria;Enterobacteriales;Enterobacteriaceae;Escherichia;Escherichia coli;Escherichia coli APEC O1;
sim_402	156	5191	2970275	Bacteria;Firmicutes;Clostridia;Thermoanaerobacterales;Thermoanaerobacterales Family III. Incertae Sedis;Caldicellulosiruptor;Caldicellulosiruptor saccharolyticus;Caldicellulosiruptor saccharolyticus DSM 8903;
sim_403	29	2219	2572079	Bacteria;Chlorobi;Chlorobia;Chlorobiales;Chlorobiaceae;Chlorobium;Chlorobium chlorochromatii;Chlorobium chlorochromatii CaD3;
sim_404	2	527	2225959	Archaea;Crenarchaeota;Thermoprotei;Sulfolobales;Sulfolobaceae;Sulfolobus;Sulfolobus acidocaldarius;Sulfolobus acidocaldarius DSM 639;
sim_405	38	5536	2559538	Bacteria;Nitrospirae;Nitrospira;Nitrospirales;Nitrospiraceae;Leptospirillum;Leptospirillum ferrooxidans;Leptospirillum ferrooxidans C2-3;
sim_406	16	833	1231060	Bacteria;Proteobacteria;Alphaproteobacteria;Rickettsiales;Rickettsiaceae;Rickettsia;Rickettsia akari;Rickettsia akari str. Hartford;
sim_407	97	10513	2562720	Bacteria;Firmicutes;Bacilli;Lactobacillales;Enterococcaceae;Tetragenococcus;Tetragenococcus halophilus;Tetragenococcus halophilus NBRC 12172;
sim_408	125	8103	6694533	Bacteria;Firmicutes;Bacilli;Bacillales;Bacillaceae;Bacillus;Bacillus thuringiensis;Bacillus thuringiensis MC28;
sim_409	86	6184	4420197	Bacteria;Actinobacteria;Actinobacteria;Actinomycetales;Mycobacteriaceae;Mycobacterium;Mycobacterium canettii;Mycobacterium canettii CIPT 140070008;
sim_41	27	5837	4215606	Bacteria;Firmicutes;Bacilli;Bacillales;Bacillaceae;Bacillus;Bacillus subtilis;Bacillus subtilis subsp. subtilis str. 168;
sim_410	53	2523	3282536	Bacteria;Proteobacteria;Deltaproteobacteria;Syntrophobacterales;Syntrophaceae;Desulfobacca;Desulfobacca acetoxidans;Desulfobacca acetoxidans DSM 11109;
sim_411	53	5126	3040786	Bacteria;Firmicutes;Bacilli;Bacillales;Bacillales (family);Exiguobacterium;Exiguobacterium sibiricum;Exiguobacterium sibiricum 255-15;
sim_412	28	5825	5097447	Bacteria;Firmicutes;Bacilli;Bacillales;Bacillaceae;Bacillus;Bacillus megaterium;Bacillus megaterium DSM 319;
sim_413	8	5994	2337628	Bacteria;Actinobacteria;Actinobacteria;Actinomycetales;Corynebacteriaceae;Corynebacterium;Corynebacterium pseudotuberculosis;Corynebacterium pseudotuberculosis 267;
sim_414	46	5203	1913619	Bacteria;Proteobacteria;Gammaproteobacteria;Thiotrichales;Francisellaceae;Francisella;Francisella novicida;Francisella cf. novicida Fx1;
sim_415	44	5705	5280350	Bacteria;Proteobacteria;Gammaproteobacteria;Enterobacteriales;Enterobacteriaceae;Enterobacter;Enterobacter aerogenes;Enterobacter aerogenes KCTC 2190;
sim_416	100	5388	4570938	Bacteria;Proteobacteria;Gammaproteobacteria;Enterobacteriales;Enterobacteriaceae;Escherichia;Escherichia coli;Escherichia coli 'BL21-Gold(DE3)pLysS AG';
sim_417	7	5799	1932455	Bacteria;Proteobacteria;Gammaproteobacteria;Thiotrichales;Piscirickettsiaceae;Thioalkalimicrobium;Thioalkalimicrobium cyclicum;Thioalkalimicrobium cyclicum ALM1;
sim_418	53	8505	4059242	Bacteria;Proteobacteria;Gammaproteobacteria;Pseudomonadales;Moraxellaceae;Acinetobacter;Acinetobacter baumannii;Acinetobacter baumannii AB0057;
sim_419	40	5238	2572216	Bacteria;Firmicutes;Bacilli;Bacillales;Staphylococcaceae;Staphylococcus;Staphylococcus pseudintermedius;Staphylococcus pseudintermedius ED99;
sim_42	18	5867	2745290	Bacteria;Proteobacteria;Gammaproteobacteria;Thiotrichales;Piscirickettsiaceae;Methylophaga;Methylophaga sp. JAM7;Methylophaga sp. JAM7;
sim_420	421	6202	4086189	Bacteria;Proteobacteria;Betaproteobacteria;Burkholderiales;Alcaligenaceae;Bordetella;Bordetella pertussis;Bordetella pertussis Tohama I;
sim_421	33	6158	10350586	Bacteria;Proteobacteria;Deltaproteobacteria;Myxococcales;Myxococcaceae;Myxococcus;Myxococcus stipitatus;Myxococcus stipitatus DSM 14675;
sim_422	1	1	1548238	Bacteria;Proteobacteria;Epsilonproteobacteria;Campylobacterales;Helicobacteraceae;Helicobacter;Helicobacter pylori;Helicobacter pylori 2017;
sim_423	62	9161	5682322	Bacteria;Proteobacteria;Gammaproteobacteria;Enterobacteriales;Enterobacteriaceae;Klebsiella;Klebsiella pneumoniae;Klebsiella pneumoniae subsp. pneumoniae HS11286;
sim_424	42	20034	3169329	Bacteria;Proteobacteria;Betaproteobacteria;Neisseriales;Neisseriaceae;Laribacter;Laribacter hongkongensis;Laribacter hongkongensis HLHK9;
sim_425	80	5613	2699437	Bacteria;Bacteroidetes;Bacteroidia;Bacteroidales;Prevotellaceae;Prevotella;Prevotella intermedia;Prevotella intermedia 17;
sim_426	85	5694	10369518	Bacteria;Actinobacteria;Actinobacteria;Actinomycetales;Streptosporangiaceae;Streptosporangium;Streptosporangium roseum;Streptosporangium roseum DSM 43021;
sim_427	147	38001	5197905	Bacteria;Proteobacteria;Deltaproteobacteria;Desulfobacterales;Desulfobacteraceae;Desulfobacula;Desulfobacula toluolica;Desulfobacula toluolica Tol2;
sim_428	21	5636	5443009	Bacteria;Proteobacteria;Gammaproteobacteria;Enterobacteriales;Enterobacteriaceae;Serratia;Serratia sp. AS12;Serratia sp. AS12;
sim_429	128	5163	3207592	Bacteria;Firmicutes;Clostridia;Clostridiales;Clostridiaceae;Clostridium;Clostridium botulinum;Clostridium botulinum BKT015925;
sim_43	580	5427	5055316	Bacteria;Proteobacteria;Gammaproteobacteria;Enterobacteriales;Enterobacteriaceae;Shigella;Shigella sonnei;Shigella sonnei Ss046;
sim_430	89	5848	4023106	Bacteria;Proteobacteria;Gammaproteobacteria;Pseudomonadales;Moraxellaceae;Acinetobacter;Acinetobacter baumannii;Acinetobacter baumannii 1656-2;
sim_431	61	18593	4350386	Bacteria;Actinobacteria;Actinobacteria;Actinomycetales;Mycobacteriaceae;Mycobacterium;Mycobacterium bovis;Mycobacterium bovis BCG str. Mexico;
sim_432	221	5937	5131424	Bacteria;Proteobacteria;Gammaproteobacteria;Alteromonadales;Shewanellaceae;Shewanella;Shewanella oneidensis;Shewanella oneidensis MR-1;
sim_433	185	2635	2854410	Archaea;Crenarchaeota;Thermoprotei;Sulfolobales;Sulfolobaceae;Sulfolobus;Sulfolobus islandicus;Sulfolobus islandicus Y.N.15.51;
sim_434	135	6721	10260756	Bacteria;Proteobacteria;Deltaproteobacteria;Myxococcales;Cystobacteraceae;Stigmatella;Stigmatella aurantiaca;Stigmatella aurantiaca DW4_3-1;
sim_435	55	5616	1694430	Bacteria;Proteobacteria;Deltaproteobacteria;Desulfurellales;Desulfurellaceae;Hippea;Hippea maritima;Hippea maritima DSM 10411;
sim_436	2	516	2374137	Archaea;Crenarchaeota;Thermoprotei;Thermoproteales;Thermoproteaceae;Vulcanisaeta;Vulcanisaeta distributa;Vulcanisaeta distributa DSM 14429;
sim_437	8	9466	582127	Bacteria;Proteobacteria;Gammaproteobacteria;Enterobacteriales;Enterobacteriaceae;Candidatus Riesia;Candidatus Riesia pediculicola;Candidatus Riesia pediculicola USDA;
sim_438	1	1	1875953	Archaea;Crenarchaeota;Thermoprotei;Desulfurococcales;Desulfurococcaceae;Ignisphaera;Ignisphaera aggregans;Ignisphaera aggregans DSM 17230;
sim_439	1	1	245530	Bacteria;Bacteroidetes;Flavobacteriia;Flavobacteriales;Flavobacteriales (family);Candidatus Sulcia;Candidatus Sulcia muelleri;Candidatus Sulcia muelleri GWSS;
sim_44	12	6035	5529304	Bacteria;Planctomycetes;Planctomycetia;Planctomycetales;Planctomycetaceae;Isosphaera;Isosphaera pallida;Isosphaera pallida ATCC 43644;
sim_440	131	6017	6476522	Bacteria;Proteobacteria;Betaproteobacteria;Burkholderiales;Burkholderiaceae;Cupriavidus;Cupriavidus taiwanensis;Cupriavidus taiwanensis LMG 19424;
sim_441	2	1196	1022154	Bacteria;Proteobacteria;Gammaproteobacteria;Gammaproteobacteria (order);Gammaproteobacteria (family);Gammaproteobacteria (genus);Calyptogena okutanii thioautotrophic gill symbiont;Candidatus Vesicomyosocius okutanii HA (Candidatus Vesicomyosocius;
sim_442	54	6634	8214658	Bacteria;Proteobacteria;Betaproteobacteria;Burkholderiales;Burkholderiaceae;Burkholderia;Burkholderia phytofirmans;Burkholderia phytofirmans PsJN;
sim_443	16	4166	3157527	Bacteria;Actinobacteria;Actinobacteria;Actinomycetales;Segniliparaceae;Segniliparus;Segniliparus rotundus;Segniliparus rotundus DSM 44985;
sim_444	6	1663	1841542	Archaea;Crenarchaeota;Thermoprotei;Thermoproteales;Thermoproteaceae;Thermoproteus;Thermoproteus tenax;Thermoproteus tenax Kra 1;
sim_445	11	5058	1744193	Archaea;Euryarchaeota;Methanococci;Methanococcales;Methanococcaceae;Methanococcus;Methanococcus maripaludis;Methanococcus maripaludis C6;
sim_446	79	5837	4097429	Bacteria;Firmicutes;Bacilli;Bacillales;Bacillaceae;Bacillus;Bacillus subtilis;Bacillus subtilis subsp. natto BEST195;
sim_447	24	5038	3101581	Bacteria;Bacteria (phylum);Bacteria (class);Bacteria (order);Bacteria (family);Thermobaculum;Thermobaculum terrenum;Thermobaculum terrenum ATCC BAA-798;
sim_448	1	1	1171629	Bacteria;Chlamydiae;Chlamydiia;Chlamydiales;Chlamydiaceae;Chlamydia;Chlamydia psittaci;Chlamydophila psittaci RD1;
sim_449	22	7511	939844	Bacteria;Tenericutes;Mollicutes;Mycoplasmatales;Mycoplasmataceae;Mycoplasma;Mycoplasma gallisepticum;Mycoplasma gallisepticum WI01_2001.043-13-2P;
sim_45	12	6728	4305430	Bacteria;Proteobacteria;Alphaproteobacteria;Rhizobiales;Beijerinckiaceae;Methylocella;Methylocella silvestris;Methylocella silvestris BL2;
sim_450	10	5120	2566424	Bacteria;Firmicutes;Bacilli;Bacillales;Staphylococcaceae;Staphylococcus;Staphylococcus carnosus;Staphylococcus carnosus subsp. carnosus TM300;
sim_451	47	2063	3695372	Bacteria;Acidobacteria;Acidobacteria (class);Acidobacteria (order);Acidobacteria (family);Candidatus Chloracidobacterium;Candidatus Chloracidobacterium thermophilum;Candidatus Chloracidobacterium thermophilum B;
sim_452	10	6595	3685504	Bacteria;Bacteroidetes;Bacteroidia;Bacteroidales;Porphyromonadaceae;Paludibacter;Paludibacter propionicigenes;Paludibacter propionicigenes WB4;
sim_453	15	6101	1641481	Bacteria;Proteobacteria;Epsilonproteobacteria;Campylobacterales;Campylobacteraceae;Campylobacter;Campylobacter jejuni;Campylobacter jejuni subsp. jejuni NCTC 11168-BN148;
sim_454	34	2498	2212937	Bacteria;Proteobacteria;Gammaproteobacteria;Legionellales;Coxiellaceae;Coxiella;Coxiella burnetii;Coxiella burnetii Dugway 5J108-111;
sim_455	45	2068	1202435	Bacteria;Proteobacteria;Alphaproteobacteria;Rickettsiales;Anaplasmataceae;Anaplasma;Anaplasma marginale;Anaplasma marginale str. Florida;
sim_456	6	1161	1738790	Bacteria;Cyanobacteria;Cyanobacteria (class);Prochlorales;Prochlorococcaceae;Prochlorococcus;Prochlorococcus marinus;Prochlorococcus marinus str. MIT 9215;
sim_457	19	6286	1566655	Bacteria;Proteobacteria;Epsilonproteobacteria;Campylobacterales;Helicobacteraceae;Helicobacter;Helicobacter pylori;Helicobacter pylori 35A;
sim_458	148	2707	2702058	Archaea;Crenarchaeota;Thermoprotei;Sulfolobales;Sulfolobaceae;Sulfolobus;Sulfolobus islandicus;Sulfolobus islandicus Y.G.57.14;
sim_459	12	1175	1278719	Bacteria;Proteobacteria;Alphaproteobacteria;Rickettsiales;Rickettsiaceae;Rickettsia;Rickettsia massiliae;Rickettsia massiliae str. AZT80;
sim_46	82	6043	3750138	Bacteria;Proteobacteria;Betaproteobacteria;Burkholderiales;Burkholderiaceae;Burkholderia;Burkholderia rhizoxinica;Burkholderia rhizoxinica HKI 454;
sim_460	138	6332	5249288	Bacteria;Proteobacteria;Gammaproteobacteria;Enterobacteriales;Enterobacteriaceae;Escherichia;Escherichia coli;Escherichia coli E24377A;
sim_461	87	33912	1892775	Bacteria;Proteobacteria;Gammaproteobacteria;Thiotrichales;Francisellaceae;Francisella;Francisella tularensis;Francisella tularensis subsp. tularensis SCHU S4;
sim_462	34	5440	3062505	Bacteria;Firmicutes;Bacilli;Lactobacillales;Enterococcaceae;Enterococcus;Enterococcus faecalis;Enterococcus faecalis D32;
sim_463	69	5361	3570103	Bacteria;Cyanobacteria;Cyanobacteria (class);Chroococcales;Chroococcales (family);Synechocystis;Synechocystis sp. PCC 6803;Synechocystis sp. PCC 6803 substr. PCC-N;
sim_464	71	6744	2643840	Bacteria;Firmicutes;Bacilli;Bacillales;Staphylococcaceae;Staphylococcus;Staphylococcus epidermidis;Staphylococcus epidermidis RP62A;
sim_465	35	5590	5458505	Bacteria;Proteobacteria;Gammaproteobacteria;Enterobacteriales;Enterobacteriaceae;Klebsiella;Klebsiella variicola;Klebsiella variicola At-22;
sim_466	25	5228	3829198	Bacteria;Firmicutes;Clostridia;Clostridiales;Clostridiaceae;Clostridium;Clostridium botulinum;Clostridium botulinum B str. Eklund 17B(NRP);
sim_467	91	5767	5260086	Bacteria;Proteobacteria;Gammaproteobacteria;Vibrionales;Vibrionaceae;Vibrio;Vibrio vulnificus;Vibrio vulnificus YJ016;
sim_468	24	6688	5573770	Bacteria;Proteobacteria;Alphaproteobacteria;Rhizobiales;Rhizobiaceae;Agrobacterium;Agrobacterium sp. H13-3;Agrobacterium sp. H13-3;
sim_469	10	888	1270751	Bacteria;Proteobacteria;Alphaproteobacteria;Rickettsiales;Rickettsiaceae;Rickettsia;Rickettsia rickettsii;Rickettsia rickettsii str. Hlp#2;
sim_47	35	5493	3449360	Bacteria;Actinobacteria;Actinobacteria;Actinomycetales;Propionibacteriaceae;Propionibacterium;Propionibacterium propionicum;Propionibacterium propionicum F0230a;
sim_470	42	5315	4404886	Bacteria;Firmicutes;Clostridia;Clostridiales;Lachnospiraceae;Butyrivibrio;Clostridium proteoclasticum;Butyrivibrio proteoclasticus B316;
sim_471	71	9560	7155061	Bacteria;Proteobacteria;Betaproteobacteria;Burkholderiales;Burkholderiaceae;Burkholderia;Burkholderia pseudomallei;Burkholderia pseudomallei BPC006;
sim_472	1	1	1179213	Bacteria;Chlamydiae;Chlamydiia;Chlamydiales;Chlamydiaceae;Chlamydia;Chlamydia psittaci;Chlamydophila psittaci 6BC (Chlamydia psittaci 6BC);
sim_474	429	6202	4124236	Bacteria;Proteobacteria;Betaproteobacteria;Burkholderiales;Alcaligenaceae;Bordetella;Bordetella pertussis;Bordetella pertussis CS;
sim_475	614	8505	6058377	Bacteria;Proteobacteria;Gammaproteobacteria;Vibrionales;Vibrionaceae;Vibrio;Vibrio harveyi;Vibrio harveyi ATCC BAA-1116;
sim_476	79	9343	7308054	Bacteria;Proteobacteria;Betaproteobacteria;Burkholderiales;Burkholderiaceae;Burkholderia;Burkholderia pseudomallei;Burkholderia pseudomallei 1710b;
sim_477	75	5287	2049711	Bacteria;Proteobacteria;Gammaproteobacteria;Thiotrichales;Francisellaceae;Francisella;Francisella philomiragia;Francisella philomiragia subsp. philomiragia ATCC 25017;
sim_478	96	6375	7585470	Bacteria;Firmicutes;Bacilli;Bacillales;Bacillaceae;Bacillus;Bacillus subtilis;Bacillus subtilis BEST7613;
sim_479	139	35566	4482087	Bacteria;Firmicutes;Clostridia;Clostridiales;Ruminococcaceae;Ruminococcus;Ruminococcus albus;Ruminococcus albus 7;
sim_48	195	9648	2674809	Bacteria;Firmicutes;Clostridia;Thermoanaerobacterales;Thermoanaerobacterales Family III. Incertae Sedis;Caldicellulosiruptor;Caldicellulosiruptor lactoaceticus;Caldicellulosiruptor lactoaceticus 6A;
sim_480	49	6454	2485519	Bacteria;Actinobacteria;Actinobacteria;Actinomycetales;Corynebacteriaceae;Corynebacterium;Corynebacterium diphtheriae;Corynebacterium diphtheriae BH8;
sim_481	96	5908	5215377	Bacteria;Proteobacteria;Gammaproteobacteria;Enterobacteriales;Enterobacteriaceae;Escherichia;Escherichia coli;Escherichia coli SMS-3-5;
sim_482	30	5650	6754997	Bacteria;Proteobacteria;Betaproteobacteria;Burkholderiales;Comamonadaceae;Variovorax;Variovorax paradoxus;Variovorax paradoxus S110;
sim_483	8	6363	874478	Bacteria;Tenericutes;Mollicutes;Mycoplasmatales;Mycoplasmataceae;Ureaplasma;Ureaplasma urealyticum;Ureaplasma urealyticum serovar 10 str. ATCC 33699;
sim_484	124	6122	4400185	Bacteria;Bacteroidetes;Sphingobacteriia;Sphingobacteriales;Saprospiraceae;Saprospira;Saprospira grandis;Saprospira grandis str. Lewin;
sim_485	32	5266	2568361	Bacteria;Firmicutes;Negativicutes;Selenomonadales;Veillonellaceae;Selenomonas;Selenomonas sputigena;Selenomonas sputigena ATCC 35185;
sim_486	26	3305	3498530	Bacteria;Deinococcus-Thermus;Deinococci;Deinococcales;Deinococcaceae;Deinococcus;Deinococcus maricopensis;Deinococcus maricopensis DSM 21211;
sim_487	101	12908	3162432	Bacteria;Bacteroidetes;Flavobacteriia;Flavobacteriales;Flavobacteriaceae;Flavobacterium;Flavobacterium columnare;Flavobacterium columnare ATCC 49512;
sim_488	20	5692	3614992	Bacteria;Actinobacteria;Actinobacteria;Actinomycetales;Dermabacteraceae;Brachybacterium;Brachybacterium faecium;Brachybacterium faecium DSM 4810;
sim_489	147	6170	6660144	Bacteria;Actinobacteria;Actinobacteria;Actinomycetales;Mycobacteriaceae;Mycobacterium;Mycobacterium marinum;Mycobacterium marinum M;
sim_49	57	6263	2149868	Bacteria;Firmicutes;Bacilli;Lactobacillales;Streptococcaceae;Streptococcus;Streptococcus equi;Streptococcus equi subsp. zooepidemicus;
sim_490	12	5004	1980592	Bacteria;Synergistetes;Synergistia;Synergistales;Synergistaceae;Aminobacterium;Aminobacterium colombiense;Aminobacterium colombiense DSM 12261;
sim_491	126	9774	5598796	Bacteria;Proteobacteria;Gammaproteobacteria;Enterobacteriales;Enterobacteriaceae;Enterobacter;Enterobacter cloacae;Enterobacter cloacae subsp. cloacae ATCC 13047;
sim_492	39	5302	2216552	Bacteria;Deferribacteres;Deferribacteres;Deferribacterales;Deferribacteraceae;Calditerrivibrio;Calditerrivibrio nitroreducens;Calditerrivibrio nitroreducens DSM 19672;
sim_493	11	6498	1616648	Bacteria;Proteobacteria;Epsilonproteobacteria;Campylobacterales;Campylobacteraceae;Campylobacter;Campylobacter jejuni;Campylobacter jejuni subsp. jejuni M1;
sim_494	750	5629	5842795	Bacteria;Cyanobacteria;Cyanobacteria (class);Chroococcales;Chroococcales (family);Microcystis;Microcystis aeruginosa;Microcystis aeruginosa NIES-843;
sim_495	27	5348	4968248	Bacteria;Proteobacteria;Gammaproteobacteria;Enterobacteriales;Enterobacteriaceae;Enterobacter;Enterobacter cloacae;Enterobacter cloacae subsp. dissolvens SDM;
sim_496	118	5459	5666764	Bacteria;Proteobacteria;Gammaproteobacteria;Enterobacteriales;Enterobacteriaceae;Escherichia;Escherichia coli;Escherichia coli UMNK88;
sim_497	26	5913	4120406	Bacteria;Firmicutes;Bacilli;Bacillales;Bacillaceae;Bacillus;Bacillus sp. JS;Bacillus sp. JS;
sim_498	19	5836	5434353	Bacteria;Proteobacteria;Gammaproteobacteria;Pseudomonadales;Pseudomonadaceae;Pseudomonas;Pseudomonas mendocina;Pseudomonas mendocina NK-01;
sim_499	19	5944	3603458	Bacteria;Proteobacteria;Gammaproteobacteria;Xanthomonadales;Xanthomonadaceae;Frateuria;Frateuria aurantia;Frateuria aurantia DSM 6220;
sim_5	48	5275	2982397	Bacteria;Proteobacteria;Gammaproteobacteria;Acidithiobacillales;Acidithiobacillaceae;Acidithiobacillus;Acidithiobacillus ferrooxidans;Acidithiobacillus ferrooxidans ATCC 23270;
sim_50	60	39725	6296436	Bacteria;Firmicutes;Bacilli;Bacillales;Paenibacillaceae;Brevibacillus;Brevibacillus brevis;Brevibacillus brevis NBRC 100599;
sim_500	80	9338	2573987	Bacteria;Proteobacteria;Gammaproteobacteria;Xanthomonadales;Xanthomonadaceae;Xylella;Xylella fastidiosa;Xylella fastidiosa M23;
sim_501	16	2996	892758	Bacteria;Tenericutes;Mollicutes;Mycoplasmatales;Mycoplasmataceae;Mycoplasma;Mycoplasma hyopneumoniae;Mycoplasma hyopneumoniae 232;
sim_502	66	13677	5166121	Bacteria;Proteobacteria;Gammaproteobacteria;Enterobacteriales;Enterobacteriaceae;Escherichia;Escherichia coli;Escherichia coli S88;
sim_503	65	5225	2487765	Bacteria;Firmicutes;Negativicutes;Selenomonadales;Acidaminococcaceae;Acidaminococcus;Acidaminococcus intestini;Acidaminococcus intestini RyC-MR95;
sim_504	28	6137	2096309	Bacteria;Firmicutes;Bacilli;Lactobacillales;Streptococcaceae;Streptococcus;Streptococcus suis;Streptococcus suis 05ZYH33;
sim_505	18	5776	2378127	Bacteria;Proteobacteria;Gammaproteobacteria;Pasteurellales;Pasteurellaceae;Pasteurella;Pasteurella multocida;Pasteurella multocida subsp. multocida str. 3480;
sim_506	8	5436	2742269	Bacteria;Cyanobacteria;Cyanobacteria (class);Chroococcales;Chroococcales (family);Synechococcus;Synechococcus elongatus;Synechococcus elongatus PCC 7942;
sim_507	17	5169	4168266	Bacteria;Firmicutes;Bacilli;Bacillales;Bacillaceae;Bacillus;Bacillus atrophaeus;Bacillus atrophaeus 1942;
sim_508	14	5881	2909809	Bacteria;Proteobacteria;Betaproteobacteria;Hydrogenophilales;Hydrogenophilaceae;Thiobacillus;Thiobacillus denitrificans;Thiobacillus denitrificans ATCC 25259;
sim_509	40	5494	2101285	Bacteria;Proteobacteria;Epsilonproteobacteria;Campylobacterales;Campylobacterales (family);Nitratifractor;Nitratifractor salsuginis;Nitratifractor salsuginis DSM 16511;
sim_51	93	3392	3247018	Bacteria;Deinococcus-Thermus;Deinococci;Deinococcales;Deinococcaceae;Deinococcus;Deinococcus geothermalis;Deinococcus geothermalis DSM 11300;
sim_510	138	5206	2098685	Bacteria;Firmicutes;Bacilli;Lactobacillales;Lactobacillaceae;Lactobacillus;Lactobacillus fermentum;Lactobacillus fermentum IFO 3956;
sim_511	20	6943	2101787	Bacteria;Firmicutes;Bacilli;Lactobacillales;Leuconostocaceae;Leuconostoc;Leuconostoc kimchii;Leuconostoc kimchii IMSNU 11154;
sim_512	93	10307	3222077	Bacteria;Deferribacteres;Deferribacteres;Deferribacterales;Deferribacteraceae;Denitrovibrio;Denitrovibrio acetiphilus;Denitrovibrio acetiphilus DSM 12809;
sim_513	5	1135	1290917	Bacteria;Proteobacteria;Alphaproteobacteria;Rickettsiales;Rickettsiaceae;Rickettsia;Rickettsia africae;Rickettsia africae ESF-5;
sim_514	65	8448	2209198	Bacteria;Firmicutes;Bacilli;Lactobacillales;Streptococcaceae;Streptococcus;Streptococcus pneumoniae;Streptococcus pneumoniae CGSP14;
sim_515	27	5861	5369772	Bacteria;Proteobacteria;Alphaproteobacteria;Rhizobiales;Xanthobacteraceae;Azorhizobium;Azorhizobium caulinodans;Azorhizobium caulinodans ORS 571;
sim_516	39	5909	7456587	Bacteria;Proteobacteria;Alphaproteobacteria;Rhizobiales;Bradyrhizobiaceae;Bradyrhizobium;Bradyrhizobium sp. ORS 278;Bradyrhizobium sp. ORS 278;
sim_517	84	5707	2530294	Bacteria;Firmicutes;Bacilli;Lactobacillales;Streptococcaceae;Lactococcus;Lactococcus lactis;Lactococcus lactis subsp. cremoris NZ9000;
sim_518	89	4669	3025375	Bacteria;Firmicutes;Clostridia;Clostridiales;Peptococcaceae;Pelotomaculum;Pelotomaculum thermopropionicum;Pelotomaculum thermopropionicum SI;
sim_519	75	2429	4424435	Bacteria;Actinobacteria;Actinobacteria;Actinomycetales;Mycobacteriaceae;Mycobacterium;Mycobacterium tuberculosis;Mycobacterium tuberculosis F11;
sim_52	36	1563	836897	Bacteria;Tenericutes;Mollicutes;Mycoplasmatales;Mycoplasmataceae;Mycoplasma;Mycoplasma hyorhinis;Mycoplasma hyorhinis SK76;
sim_520	20	6225	2488635	Bacteria;Actinobacteria;Actinobacteria;Actinomycetales;Corynebacteriaceae;Corynebacterium;Corynebacterium diphtheriae;Corynebacterium diphtheriae NCTC 13129;
sim_521	31	5953	4304501	Bacteria;Proteobacteria;Deltaproteobacteria;Desulfuromonadales;Geobacteraceae;Geobacter;Geobacter daltonii;Geobacter daltonii FRC-32;
sim_522	10	5880	2388435	Bacteria;Firmicutes;Bacilli;Lactobacillales;Streptococcaceae;Streptococcus;Streptococcus sanguinis;Streptococcus sanguinis SK36;
sim_523	46	5430	4839683	Bacteria;Proteobacteria;Gammaproteobacteria;Enterobacteriales;Enterobacteriaceae;Escherichia;Escherichia coli;Escherichia coli SE15;
sim_524	6	5310	3437906	Bacteria;Proteobacteria;Deltaproteobacteria;Bdellovibrionales;Bacteriovoracaceae;Bacteriovorax;Bacteriovorax marinus;Bacteriovorax marinus SJ;
sim_525	38	10065	4967469	Bacteria;Proteobacteria;Gammaproteobacteria;Xanthomonadales;Xanthomonadaceae;Xanthomonas;Xanthomonas alfalfae;Xanthomonas axonopodis pv. citrumelo F1 (Xanthomonas alfalfae;
sim_526	14	1609	5095226	Bacteria;Acidobacteria;Acidobacteriia;Acidobacteriales;Acidobacteriaceae;Terriglobus;Terriglobus saanensis;Terriglobus saanensis SP1PR4;
sim_527	869	5385	4560911	Bacteria;Proteobacteria;Gammaproteobacteria;Enterobacteriales;Enterobacteriaceae;Shigella;Shigella dysenteriae;Shigella dysenteriae Sd197;
sim_528	64	6300	3275590	Bacteria;Proteobacteria;Alphaproteobacteria;Rhizobiales;Brucellaceae;Brucella;Brucella ovis;Brucella ovis ATCC 25840;
sim_529	220	23147	5766081	Bacteria;Proteobacteria;Gammaproteobacteria;Enterobacteriales;Enterobacteriaceae;Escherichia;Escherichia coli;Escherichia coli O111:H- str. 11128;
sim_53	44	5196	5313030	Bacteria;Firmicutes;Bacilli;Bacillales;Bacillaceae;Bacillus;Bacillus thuringiensis;Bacillus thuringiensis str. Al Hakam;
sim_530	1	1	640442	Bacteria;Bacteroidetes;Flavobacteriia;Flavobacteriales;Blattabacteriaceae;Blattabacterium;Blattabacterium sp. (Periplaneta americana);Blattabacterium sp. (Periplaneta americana) str. BPLAN;
sim_531	61	6053	5505494	Bacteria;Proteobacteria;Alphaproteobacteria;Rhizobiales;Bradyrhizobiaceae;Rhodopseudomonas;Rhodopseudomonas palustris;Rhodopseudomonas palustris BisA53;
sim_532	20	4488	1507930	Bacteria;Proteobacteria;Epsilonproteobacteria;Campylobacterales;Helicobacteraceae;Helicobacter;Helicobacter pylori;Helicobacter pylori Aklavik86;
sim_533	12	3506	3530383	Bacteria;Bacteroidetes;Flavobacteriia;Flavobacteriales;Flavobacteriaceae;Robiginitalea;Robiginitalea biformata;Robiginitalea biformata HTCC2501;
sim_534	27	5166	5075293	Bacteria;Firmicutes;Bacilli;Bacillales;Bacillaceae;Bacillus;Bacillus megaterium;Bacillus megaterium WSH-002;
sim_535	28	8314	1998633	Bacteria;Firmicutes;Clostridia;Clostridiales;Clostridiales Family XI. Incertae Sedis;Anaerococcus;Anaerococcus prevotii;Anaerococcus prevotii DSM 20548;
sim_536	42	7152	4711139	Bacteria;Proteobacteria;Alphaproteobacteria;Rhodobacterales;Rhodobacteraceae;Rhodobacter;Rhodobacter sphaeroides;Rhodobacter sphaeroides KD131;
sim_537	70	9914	2193889	Bacteria;Proteobacteria;Betaproteobacteria;Neisseriales;Neisseriaceae;Neisseria;Neisseria gonorrhoeae;Neisseria gonorrhoeae TCDC-NG08107;
sim_538	2	559	1496453	Archaea;Crenarchaeota;Thermoprotei;Acidilobales;Acidilobaceae;Acidilobus;Acidilobus saccharovorans;Acidilobus saccharovorans 345-15;
sim_539	15	5936	2976163	Bacteria;Firmicutes;Bacilli;Bacillales;Listeriaceae;Listeria;Listeria monocytogenes;Listeria monocytogenes M7;
sim_54	89	33675	1898476	Bacteria;Proteobacteria;Gammaproteobacteria;Thiotrichales;Francisellaceae;Francisella;Francisella tularensis;Francisella tularensis subsp. tularensis WY96-3418;
sim_540	5	738	1736885	Archaea;Euryarchaeota;Thermococci;Thermococcales;Thermococcaceae;Pyrococcus;Pyrococcus sp. ST04;Pyrococcus sp. ST04;
sim_541	62	3918	5513844	Bacteria;Proteobacteria;Alphaproteobacteria;Rhizobiales;Bradyrhizobiaceae;Rhodopseudomonas;Rhodopseudomonas palustris;Rhodopseudomonas palustris BisB18;
sim_542	22	4761	1567570	Bacteria;Proteobacteria;Epsilonproteobacteria;Campylobacterales;Helicobacteraceae;Helicobacter;Helicobacter pylori;Helicobacter pylori Sat464;
sim_543	1	1	1175702	Bacteria;Chlamydiae;Chlamydiia;Chlamydiales;Chlamydiaceae;Chlamydia;Chlamydia psittaci;Chlamydia psittaci CP3;
sim_544	32	4526	1557588	Bacteria;Proteobacteria;Epsilonproteobacteria;Campylobacterales;Helicobacteraceae;Helicobacter;Helicobacter acinonychis;Helicobacter acinonychis str. Sheeba;
sim_545	2	5039	703004	Bacteria;Proteobacteria;Gammaproteobacteria;Enterobacteriales;Enterobacteriaceae;Wigglesworthia;Wigglesworthia glossinidia;Wigglesworthia glossinidia endosymbiont of Glossina brevipalpis;
sim_546	86	33912	1892744	Bacteria;Proteobacteria;Gammaproteobacteria;Thiotrichales;Francisellaceae;Francisella;Francisella tularensis;Francisella tularensis subsp. tularensis TI0902;
sim_547	1	1	1121596	Bacteria;Proteobacteria;Gammaproteobacteria;Enterobacteriales;Enterobacteriaceae;Enterobacteriaceae (genus);secondary endosymbiont of Heteropsylla cubana;secondary endosymbiont of Heteropsylla cubana;
sim_548	57	6007	4941214	Bacteria;Proteobacteria;Gammaproteobacteria;Xanthomonadales;Xanthomonadaceae;Xanthomonas;Xanthomonas campestris;Xanthomonas campestris pv. raphani 756C;
sim_549	27	5336	2617381	Bacteria;Firmicutes;Bacilli;Bacillales;Staphylococcaceae;Staphylococcus;Staphylococcus pseudintermedius;Staphylococcus pseudintermedius HKU10-03;
sim_55	80	11623	3207552	Bacteria;Proteobacteria;Gammaproteobacteria;Acidithiobacillales;Acidithiobacillaceae;Acidithiobacillus;Acidithiobacillus ferrivorans;Acidithiobacillus ferrivorans SS3;
sim_550	24	6021	2350911	Bacteria;Firmicutes;Bacilli;Lactobacillales;Streptococcaceae;Streptococcus;Streptococcus gallolyticus;Streptococcus gallolyticus UCN34;
sim_551	63	16929	5920257	Bacteria;Proteobacteria;Gammaproteobacteria;Enterobacteriales;Enterobacteriaceae;Klebsiella;Klebsiella pneumoniae;Klebsiella pneumoniae 342;
sim_552	67	9336	2517383	Bacteria;Proteobacteria;Gammaproteobacteria;Xanthomonadales;Xanthomonadaceae;Xylella;Xylella fastidiosa;Xylella fastidiosa subsp. fastidiosa GB514;
sim_553	2	5474	1042810	Bacteria;Chlamydiae;Chlamydiia;Chlamydiales;Chlamydiaceae;Chlamydia;Chlamydia trachomatis;Chlamydia trachomatis G_9768;
sim_554	5	1281	4636964	Bacteria;Gemmatimonadetes;Gemmatimonadetes;Gemmatimonadales;Gemmatimonadaceae;Gemmatimonas;Gemmatimonas aurantiaca;Gemmatimonas aurantiaca T-27;
sim_555	160	7745	5306133	Bacteria;Proteobacteria;Betaproteobacteria;Betaproteobacteria (order);Betaproteobacteria (family);Candidatus Accumulibacter;Candidatus Accumulibacter phosphatis;Candidatus Accumulibacter phosphatis clade IIA str. UW-1;
sim_556	1	1	30505	Viruses;Viruses (phylum);Viruses (class);Viruses (order);Viruses (family);Viruses (genus);Enterococcus phage EF62phi;Enterococcus phage EF62phi;
sim_557	31	8127	3516334	Bacteria;Proteobacteria;Gammaproteobacteria;Legionellales;Legionellaceae;Legionella;Legionella pneumophila;Legionella pneumophila 2300_99 Alcoy;
sim_558	57	41409	4371711	Bacteria;Actinobacteria;Actinobacteria;Actinomycetales;Mycobacteriaceae;Mycobacterium;Mycobacterium bovis;Mycobacterium bovis BCG str. Tokyo 172;
sim_559	2	5474	1043025	Bacteria;Chlamydiae;Chlamydiia;Chlamydiales;Chlamydiaceae;Chlamydia;Chlamydia trachomatis;Chlamydia trachomatis E_11023;
sim_56	50	6441	3342364	Bacteria;Cyanobacteria;Cyanobacteria (class);Chroococcales;Chroococcales (family);Cyanobium;Cyanobium gracile;Cyanobium gracile PCC 6307;
sim_560	21	5879	4867131	Bacteria;Proteobacteria;Gammaproteobacteria;Enterobacteriales;Enterobacteriaceae;Pantoea;Pantoea ananatis;Pantoea ananatis PA13;
sim_561	215	5754	8982042	Bacteria;Actinobacteria;Actinobacteria;Actinomycetales;Frankiaceae;Frankia;Frankia sp. EAN1pec;Frankia sp. EAN1pec;
sim_562	30	5373	3793615	Archaea;Euryarchaeota;Halobacteria;Halobacteriales;Halobacteriaceae;Natrinema;Natrinema sp. J7-2;Natrinema sp. J7-2;
sim_563	69	5207	2843785	Bacteria;Firmicutes;Clostridia;Thermoanaerobacterales;Thermoanaerobacterales Family III. Incertae Sedis;Caldicellulosiruptor;Caldicellulosiruptor kronotskyensis;Caldicellulosiruptor kronotskyensis 2002;
sim_564	29	12469	2937203	Archaea;Euryarchaeota;Methanobacteria;Methanobacteriales;Methanobacteriaceae;Methanobrevibacter;Methanobrevibacter ruminantium;Methanobrevibacter ruminantium M1;
sim_565	24	10314	1575399	Bacteria;Proteobacteria;Epsilonproteobacteria;Campylobacterales;Helicobacteraceae;Helicobacter;Helicobacter pylori;Helicobacter pylori F16;
sim_566	10	4809	4189976	Bacteria;Actinobacteria;Actinobacteria;Actinomycetales;Pseudonocardiaceae;Thermobispora;Thermobispora bispora;Thermobispora bispora DSM 43833;
sim_567	82	8431	5366143	Bacteria;Proteobacteria;Betaproteobacteria;Burkholderiales;Comamonadaceae;Polaromonas;Polaromonas naphthalenivorans;Polaromonas naphthalenivorans CJ2;
sim_568	117	16067	4873766	Archaea;Euryarchaeota;Methanomicrobia;Methanosarcinales;Methanosarcinaceae;Methanosarcina;Methanosarcina barkeri;Methanosarcina barkeri str. Fusaro;
sim_569	125	4900	3557831	Bacteria;Firmicutes;Clostridia;Clostridiales;Clostridiales Family XVII. Incertae Sedis;Sulfobacillus;Sulfobacillus acidophilus;Sulfobacillus acidophilus DSM 10332;
sim_57	29	6274	2449071	Bacteria;Actinobacteria;Actinobacteria;Actinomycetales;Corynebacteriaceae;Corynebacterium;Corynebacterium diphtheriae;Corynebacterium diphtheriae INCA 402;
sim_570	38	13541	5872743	Bacteria;Firmicutes;Bacilli;Bacillales;Bacillaceae;Bacillus;Bacillus weihenstephanensis;Bacillus weihenstephanensis KBAB4;
sim_571	2	594	579796	Bacteria;Tenericutes;Mollicutes;Mycoplasmatales;Mycoplasmataceae;Mycoplasma;Mycoplasma genitalium;Mycoplasma genitalium M6320;
sim_572	132	9621	9052299	Bacteria;Proteobacteria;Betaproteobacteria;Burkholderiales;Burkholderiaceae;Burkholderia;Burkholderia gladioli;Burkholderia gladioli BSR3;
sim_573	1	1	41938	Viruses;Viruses (phylum);Viruses (class);Viruses (order);Viruses (family);Viruses (genus);Thermoanaerobacterium phage THSA-485A;Thermoanaerobacterium phage THSA-485A;
sim_574	78	5592	4922802	Bacteria;Proteobacteria;Gammaproteobacteria;Enterobacteriales;Enterobacteriaceae;Dickeya;Dickeya dadantii;Dickeya dadantii 3937;
sim_575	35	5397	4814049	Bacteria;Proteobacteria;Gammaproteobacteria;Enterobacteriales;Enterobacteriaceae;Enterobacter;Enterobacter cloacae;Enterobacter cloacae SCF1;
sim_576	13	5106	2219737	Bacteria;Firmicutes;Bacilli;Bacillales;Staphylococcaceae;Macrococcus;Macrococcus caseolyticus;Macrococcus caseolyticus JCSC5402;
sim_577	52	5874	4662871	Bacteria;Firmicutes;Clostridia;Clostridiales;Clostridiaceae;Clostridium;Clostridium saccharolyticum;Clostridium saccharolyticum WM1;
sim_578	269	60283	7599738	Bacteria;Proteobacteria;Alphaproteobacteria;Rhodospirillales;Rhodospirillaceae;Azospirillum;Azospirillum sp. B510;Azospirillum sp. B510;
sim_579	17	5932	2941360	Bacteria;Firmicutes;Bacilli;Bacillales;Listeriaceae;Listeria;Listeria monocytogenes;Listeria monocytogenes SLCC2378;
sim_58	88	33912	1892616	Bacteria;Proteobacteria;Gammaproteobacteria;Thiotrichales;Francisellaceae;Francisella;Francisella tularensis;Francisella tularensis subsp. tularensis FSC198;
sim_580	30	4252	2571034	Archaea;Euryarchaeota;Methanomicrobia;Methanosarcinales;Methanosaetaceae;Methanosaeta;Methanosaeta harundinacea;Methanosaeta harundinacea 6Ac;
sim_581	86	11694	2362816	Bacteria;Firmicutes;Clostridia;Thermoanaerobacterales;Thermoanaerobacteraceae;Thermoanaerobacter;Thermoanaerobacter pseudethanolicus;Thermoanaerobacter pseudethanolicus ATCC 33223;
sim_582	24	2953	2195458	Bacteria;Firmicutes;Bacilli;Lactobacillales;Streptococcaceae;Streptococcus;Streptococcus pseudopneumoniae;Streptococcus pseudopneumoniae IS7493;
sim_583	35	5763	5029329	Bacteria;Proteobacteria;Deltaproteobacteria;Myxococcales;Myxococcaceae;Anaeromyxobacter;Anaeromyxobacter dehalogenans;Anaeromyxobacter dehalogenans 2CP-1;
sim_584	52	8905	5251146	Bacteria;Proteobacteria;Gammaproteobacteria;Alteromonadales;Shewanellaceae;Shewanella;Shewanella sp. ANA-3;Shewanella sp. ANA-3;
sim_585	4	934	2051896	Bacteria;Actinobacteria;Actinobacteria;Coriobacteriales;Coriobacteriaceae;Olsenella;Olsenella uli;Olsenella uli DSM 7084;
sim_586	1	1	1172032	Bacteria;Chlamydiae;Chlamydiia;Chlamydiales;Chlamydiaceae;Chlamydia;Chlamydia psittaci;Chlamydophila psittaci 08DC60;
sim_587	61	8101	7702840	Bacteria;Proteobacteria;Betaproteobacteria;Burkholderiales;Burkholderiaceae;Burkholderia;Burkholderia cenocepacia;Burkholderia cenocepacia HI2424;
sim_588	76	3359	4513714	Bacteria;Deinococcus-Thermus;Deinococci;Deinococcales;Deinococcaceae;Deinococcus;Deinococcus peraridilitoris;Deinococcus peraridilitoris DSM 19664;
sim_589	26	6177	2682675	Bacteria;Cyanobacteria;Cyanobacteria (class);Prochlorales;Prochlorococcaceae;Prochlorococcus;Prochlorococcus marinus;Prochlorococcus marinus str. MIT 9303;
sim_59	17	5462	2999054	Bacteria;Firmicutes;Bacilli;Bacillales;Listeriaceae;Listeria;Listeria monocytogenes;Listeria monocytogenes 08-5923;
sim_590	17	5763	2153198	Bacteria;Proteobacteria;Epsilonproteobacteria;Campylobacterales;Helicobacteraceae;Sulfurimonas;Sulfurimonas autotrophica;Sulfurimonas autotrophica DSM 16294;
sim_591	65	1627	4399120	Bacteria;Actinobacteria;Actinobacteria;Actinomycetales;Mycobacteriaceae;Mycobacterium;Mycobacterium tuberculosis;Mycobacterium tuberculosis KZN 605;
sim_592	471	6202	4043846	Bacteria;Proteobacteria;Betaproteobacteria;Burkholderiales;Alcaligenaceae;Bordetella;Bordetella pertussis;Bordetella pertussis 18323;
sim_593	26	6102	2341251	Bacteria;Proteobacteria;Epsilonproteobacteria;Campylobacterales;Campylobacteraceae;Arcobacter;Arcobacter butzleri;Arcobacter butzleri RM4018;
sim_594	12	1011	1270083	Bacteria;Proteobacteria;Alphaproteobacteria;Rickettsiales;Rickettsiaceae;Rickettsia;Rickettsia rickettsii;Rickettsia rickettsii str. Colombia;
sim_595	21	1739	2586647	Archaea;Crenarchaeota;Thermoprotei;Sulfolobales;Sulfolobaceae;Sulfolobus;Sulfolobus islandicus;Sulfolobus islandicus M.16.4;
sim_596	138	5235	5786110	Bacteria;Cyanobacteria;Cyanobacteria (class);Chroococcales;Chroococcales (family);Cyanothece;Cyanothece sp. PCC 7425;Cyanothece sp. PCC 7425;
sim_597	131	24832	5378729	Bacteria;Proteobacteria;Gammaproteobacteria;Enterobacteriales;Enterobacteriaceae;Escherichia;Escherichia coli;Escherichia coli O7:K1 str. CE10;
sim_598	54	6622	7273300	Bacteria;Proteobacteria;Alphaproteobacteria;Rhizobiales;Rhizobiaceae;Agrobacterium;Agrobacterium tumefaciens;Agrobacterium radiobacter K84;
sim_599	72	6406	5503984	Bacteria;Acidobacteria;Acidobacteriia;Acidobacteriales;Acidobacteriaceae;Granulicella;Granulicella tundricola;Granulicella tundricola MP5ACTX9;
sim_6	46	5183	1898865	Bacteria;Firmicutes;Clostridia;Thermoanaerobacterales;Thermodesulfobiaceae;Thermodesulfobium;Thermodesulfobium narugense;Thermodesulfobium narugense DSM 14796;
sim_60	12	4151	1589954	Bacteria;Proteobacteria;Epsilonproteobacteria;Campylobacterales;Helicobacteraceae;Helicobacter;Helicobacter pylori;Helicobacter pylori 51;
sim_600	21	5635	5442880	Bacteria;Proteobacteria;Gammaproteobacteria;Enterobacteriales;Enterobacteriaceae;Serratia;Serratia plymuthica;Serratia plymuthica AS9;
sim_601	19	5399	2739625	Bacteria;Firmicutes;Bacilli;Lactobacillales;Enterococcaceae;Enterococcus;Enterococcus faecalis;Enterococcus faecalis OG1RF;
sim_602	71	4992	6919729	Bacteria;Bacteroidetes;Cytophagia;Cytophagales;Cytophagaceae;Runella;Runella slithyformis;Runella slithyformis DSM 19594;
sim_603	89	5970	6151150	Bacteria;Firmicutes;Bacilli;Bacillales;Bacillaceae;Bacillus;Bacillus thuringiensis;Bacillus thuringiensis serovar chinensis CT-43;
sim_604	25	1666	3587328	Bacteria;Bacteroidetes;Bacteroidetes (class);Bacteroidetes Order II. Incertae sedis;Rhodothermaceae;Salinibacter;Salinibacter ruber;Salinibacter ruber DSM 13855;
sim_605	207	10202	3339649	Bacteria;Proteobacteria;Alphaproteobacteria;Rhodospirillales;Acetobacteraceae;Acetobacter;Acetobacter pasteurianus;Acetobacter pasteurianus IFO 3283-22;
sim_606	73	6509	3969014	Bacteria;Firmicutes;Clostridia;Clostridiales;Peptococcaceae;Desulfotomaculum;Desulfotomaculum ruminis;Desulfotomaculum ruminis DSM 2154;
sim_607	25	10066	4093599	Bacteria;Firmicutes;Bacilli;Bacillales;Bacillaceae;Bacillus;Bacillus subtilis;Bacillus subtilis BSn5;
sim_608	2	1154	1768562	Archaea;Euryarchaeota;Thermococci;Thermococcales;Thermococcaceae;Pyrococcus;Pyrococcus abyssi;Pyrococcus abyssi GE5;
sim_609	44	3643	5589007	Bacteria;Actinobacteria;Actinobacteria;Actinomycetales;Mycobacteriaceae;Mycobacterium;Mycobacterium indicus pranii;Mycobacterium indicus pranii MTCC 9506;
sim_61	59	9265	2924344	Bacteria;Firmicutes;Bacilli;Bacillales;Staphylococcaceae;Staphylococcus;Staphylococcus aureus;Staphylococcus aureus subsp. aureus str. JKD6008;
sim_610	166	9768	5597943	Bacteria;Proteobacteria;Betaproteobacteria;Burkholderiales;Comamonadaceae;Verminephrobacter;Verminephrobacter eiseniae;Verminephrobacter eiseniae EF01-2;
sim_611	152	6253	2287777	Bacteria;Proteobacteria;Betaproteobacteria;Neisseriales;Neisseriaceae;Neisseria;Neisseria meningitidis;Neisseria meningitidis M01-240355;
sim_612	60	9246	3462095	Bacteria;Proteobacteria;Betaproteobacteria;Burkholderiales;Burkholderiales (family);Thiomonas;Thiomonas intermedia;Thiomonas intermedia K12;
sim_613	96	6124	4668296	Bacteria;Proteobacteria;Gammaproteobacteria;Methylococcales;Methylococcaceae;Methylomicrobium;Methylomicrobium alcaliphilum;Methylomicrobium alcaliphilum 20Z;
sim_614	23	5523	3526441	Bacteria;Actinobacteria;Actinobacteria;Actinomycetales;Cellulomonadaceae;Cellulomonas;[Cellvibrio] gilvus;[Cellvibrio] gilvus ATCC 13127;
sim_616	59	6761	5277406	Bacteria;Proteobacteria;Deltaproteobacteria;Desulfuromonadales;Geobacteraceae;Geobacter;Geobacter sp. M18;Geobacter sp. M18;
sim_617	27	11445	6685842	Bacteria;Proteobacteria;Betaproteobacteria;Burkholderiales;Comamonadaceae;Delftia;Delftia sp. Cs1-4;Delftia sp. Cs1-4;
sim_618	19	5702	4703373	Bacteria;Proteobacteria;Gammaproteobacteria;Enterobacteriales;Enterobacteriaceae;Pantoea;Pantoea ananatis;Pantoea ananatis LMG 20103;
sim_619	67	5791	7279116	Bacteria;Proteobacteria;Betaproteobacteria;Burkholderiales;Burkholderiaceae;Burkholderia;Burkholderia cenocepacia;Burkholderia cenocepacia AU 1054;
sim_62	61	5605	5614252	Bacteria;Proteobacteria;Gammaproteobacteria;Enterobacteriales;Enterobacteriaceae;Rahnella;Rahnella sp. Y9602;Rahnella sp. Y9602;
sim_620	77	5916	3219505	Bacteria;Actinobacteria;Actinobacteria;Actinomycetales;Corynebacteriaceae;Corynebacterium;Corynebacterium efficiens;Corynebacterium efficiens YS-314;
sim_621	26	5486	4123179	Bacteria;Actinobacteria;Actinobacteria;Actinomycetales;Cellulomonadaceae;Cellulomonas;Cellulomonas flavigena;Cellulomonas flavigena DSM 20109;
sim_622	41	5753	2012878	Bacteria;Proteobacteria;Gammaproteobacteria;Pasteurellales;Pasteurellaceae;Histophilus;Histophilus somni;Haemophilus somnus 129PT;
sim_623	57	6081	2078953	Bacteria;Firmicutes;Bacilli;Lactobacillales;Streptococcaceae;Streptococcus;Streptococcus pneumoniae;Streptococcus pneumoniae G54;
sim_624	169	8267	9003593	Bacteria;Proteobacteria;Deltaproteobacteria;Myxococcales;Myxococcaceae;Myxococcus;Myxococcus fulvus;Myxococcus fulvus HW-1;
sim_625	386	7506	6403280	Bacteria;Proteobacteria;Gammaproteobacteria;Vibrionales;Vibrionaceae;Photobacterium;Photobacterium profundum;Photobacterium profundum SS9;
sim_626	81	12529	4047729	Bacteria;Firmicutes;Clostridia;Clostridiales;Peptostreptococcaceae;Peptostreptococcaceae (genus);[Clostridium] difficile;Clostridium difficile M120;
sim_627	26	20638	2749696	Archaea;Euryarchaeota;Halobacteria;Halobacteriales;Halobacteriaceae;Natronomonas;Natronomonas pharaonis;Natronomonas pharaonis DSM 2160;
sim_628	13	6202	2015626	Bacteria;Firmicutes;Bacilli;Lactobacillales;Streptococcaceae;Streptococcus;Streptococcus mutans;Streptococcus mutans LJ23;
sim_629	29	5417	2715000	Bacteria;Firmicutes;Bacilli;Bacillales;Staphylococcaceae;Staphylococcus;Staphylococcus aureus;Staphylococcus aureus subsp. aureus 71193;
sim_63	22	1295	2222430	Archaea;Crenarchaeota;Thermoprotei;Thermoproteales;Thermoproteaceae;Pyrobaculum;Pyrobaculum aerophilum;Pyrobaculum aerophilum str. IM2;
sim_630	37	5448	3179300	Bacteria;Proteobacteria;Deltaproteobacteria;Syntrophobacterales;Syntrophaceae;Syntrophus;Syntrophus aciditrophicus;Syntrophus aciditrophicus SB;
sim_631	4	818	1769823	Archaea;Crenarchaeota;Thermoprotei;Thermoproteales;Thermoproteaceae;Pyrobaculum;Pyrobaculum neutrophilum;Thermoproteus neutrophilus V24Sta;
sim_632	207	10202	3339669	Bacteria;Proteobacteria;Alphaproteobacteria;Rhodospirillales;Acetobacteraceae;Acetobacter;Acetobacter pasteurianus;Acetobacter pasteurianus IFO 3283-03;
sim_633	91	7002	4813854	Bacteria;Proteobacteria;Gammaproteobacteria;Enterobacteriales;Enterobacteriaceae;Dickeya;Dickeya zeae;Dickeya zeae Ech1591;
sim_634	42	5771	4744448	Bacteria;Proteobacteria;Gammaproteobacteria;Aeromonadales;Aeromonadaceae;Aeromonas;Aeromonas hydrophila;Aeromonas hydrophila subsp. hydrophila ATCC 7966;
sim_635	84	6081	2160842	Bacteria;Firmicutes;Bacilli;Lactobacillales;Streptococcaceae;Streptococcus;Streptococcus pneumoniae;Streptococcus pneumoniae TIGR4;
sim_636	74	5853	4689441	Bacteria;Proteobacteria;Gammaproteobacteria;Enterobacteriales;Enterobacteriaceae;Yersinia;Yersinia pseudotuberculosis;Yersinia pseudotuberculosis YPIII;
sim_637	2	1531	1590757	Archaea;Korarchaeota;Korarchaeota (class);Korarchaeota (order);Korarchaeota (family);Candidatus Korarchaeum;Candidatus Korarchaeum cryptofilum;Candidatus Korarchaeum cryptofilum OPF8;
sim_638	1	1	1562832	Bacteria;Proteobacteria;Epsilonproteobacteria;Campylobacterales;Helicobacteraceae;Helicobacter;Helicobacter pylori;Helicobacter pylori 2018;
sim_639	6	5576	2115681	Bacteria;Actinobacteria;Actinobacteria;Coriobacteriales;Coriobacteriaceae;Coriobacterium;Coriobacterium glomerans;Coriobacterium glomerans PW2;
sim_64	78	9060	8663821	Bacteria;Firmicutes;Bacilli;Bacillales;Paenibacillaceae;Paenibacillus;Paenibacillus mucilaginosus;Paenibacillus mucilaginosus KNP414;
sim_640	4	754	1564906	Archaea;Euryarchaeota;Thermoplasmata;Thermoplasmatales;Thermoplasmataceae;Thermoplasma;Thermoplasma acidophilum;Thermoplasma acidophilum DSM 1728;
sim_641	140	29388	1894157	Bacteria;Proteobacteria;Gammaproteobacteria;Thiotrichales;Francisellaceae;Francisella;Francisella tularensis;Francisella tularensis subsp. holarctica FSC200;
sim_642	23	5569	8248144	Bacteria;Actinobacteria;Actinobacteria;Actinomycetales;Pseudonocardiaceae;Actinosynnema;Actinosynnema mirum;Actinosynnema mirum DSM 43827;
sim_643	2	6743	4423879	Bacteria;Proteobacteria;Betaproteobacteria;Burkholderiales;Alcaligenaceae;Advenella;Advenella kashmirensis;Advenella kashmirensis WT001;
sim_644	51	5675	7416678	Bacteria;Proteobacteria;Betaproteobacteria;Burkholderiales;Burkholderiaceae;Cupriavidus;Cupriavidus necator;Ralstonia eutropha H16;
sim_645	32	1712	2039943	Bacteria;Thermotogae;Thermotogae;Thermotogales;Thermotogaceae;Thermotoga;Thermotoga thermarum;Thermotoga thermarum DSM 5069;
sim_646	111	14286	5452353	Bacteria;Proteobacteria;Gammaproteobacteria;Enterobacteriales;Enterobacteriaceae;Escherichia;Escherichia coli;Escherichia coli O55:H7 str. CB9615;
sim_647	1	1	2045438	Archaea;Euryarchaeota;Thermococci;Thermococcales;Thermococcaceae;Thermococcus;Thermococcus gammatolerans;Thermococcus gammatolerans EJ3;
sim_648	15	5932	3023926	Bacteria;Firmicutes;Bacilli;Bacillales;Listeriaceae;Listeria;Listeria monocytogenes;Listeria monocytogenes SLCC2755;
sim_649	13	5866	5467640	Bacteria;Proteobacteria;Alphaproteobacteria;Rhizobiales;Bradyrhizobiaceae;Rhodopseudomonas;Rhodopseudomonas palustris;Rhodopseudomonas palustris CGA009;
sim_65	2	1048	1641879	Bacteria;Cyanobacteria;Cyanobacteria (class);Prochlorales;Prochlorococcaceae;Prochlorococcus;Prochlorococcus marinus;Prochlorococcus marinus str. MIT 9301;
sim_650	108	7440	8771651	Bacteria;Bacteroidetes;Sphingobacteriia;Sphingobacteriales;Saprospiraceae;Haliscomenobacter;Haliscomenobacter hydrossis;Haliscomenobacter hydrossis DSM 1100;
sim_651	1	1	957990	Bacteria;Proteobacteria;Alphaproteobacteria;Rickettsiales;Anaplasmataceae;Wolbachia;Wolbachia endosymbiont of Onchocerca ochengi;Wolbachia endosymbiont of Onchocerca ochengi;
sim_652	39	6435	3665893	Bacteria;Proteobacteria;Deltaproteobacteria;Desulfuromonadales;Pelobacteraceae;Pelobacter;Pelobacter carbinolicus;Pelobacter carbinolicus DSM 2380;
sim_653	102	5224	2697861	Bacteria;Firmicutes;Bacilli;Bacillales;Staphylococcaceae;Staphylococcus;Staphylococcus haemolyticus;Staphylococcus haemolyticus JCSC1435;
sim_654	62	6045	2456520	Bacteria;Firmicutes;Clostridia;Thermoanaerobacterales;Thermoanaerobacteraceae;Thermoanaerobacter;Thermoanaerobacter sp. X513;Thermoanaerobacter sp. X513;
sim_655	1	1	1847202	Bacteria;Proteobacteria;Gammaproteobacteria;Thiotrichales;Francisellaceae;Francisella;Francisella noatunensis;Francisella noatunensis subsp. orientalis str. Toba 04;
sim_656	102	5930	3405521	Bacteria;Bacteroidetes;Bacteroidia;Bacteroidales;Porphyromonadaceae;Tannerella;Tannerella forsythia;Tannerella forsythia ATCC 43037;
sim_657	14	10413	1617426	Bacteria;Proteobacteria;Epsilonproteobacteria;Campylobacterales;Helicobacteraceae;Helicobacter;Helicobacter pylori;Helicobacter pylori 83;
sim_658	10	6040	2498766	Bacteria;Actinobacteria;Actinobacteria;Actinomycetales;Propionibacteriaceae;Propionibacterium;Propionibacterium acnes;Propionibacterium acnes TypeIA2 P.acn31;
sim_659	115	5541	2613117	Bacteria;Firmicutes;Clostridia;Halanaerobiales;Halanaerobiaceae;Halanaerobium;Halanaerobium hydrogeniformans;Halanaerobium hydrogeniformans;
sim_66	71	6867	2885038	Bacteria;Proteobacteria;Gammaproteobacteria;Acidithiobacillales;Acidithiobacillaceae;Acidithiobacillus;Acidithiobacillus ferrooxidans;Acidithiobacillus ferrooxidans ATCC 53993;
sim_660	61	5403	5394884	Bacteria;Firmicutes;Bacilli;Bacillales;Paenibacillaceae;Paenibacillus;Paenibacillus polymyxa;Paenibacillus polymyxa E681;
sim_661	190	6881	4709501	Bacteria;Proteobacteria;Gammaproteobacteria;Enterobacteriales;Enterobacteriaceae;Yersinia;Yersinia pestis;Yersinia pestis biovar Medievalis str. Harbin 35;
sim_662	78	6038	5848997	Bacteria;Proteobacteria;Alphaproteobacteria;Rhizobiales;Methylobacteriaceae;Methylobacterium;Methylobacterium populi;Methylobacterium populi BJ001;
sim_663	24	5828	4043754	Bacteria;Firmicutes;Bacilli;Bacillales;Bacillaceae;Bacillus;Bacillus subtilis;Bacillus subtilis subsp. subtilis str. BSP1;
sim_664	2	5474	1042903	Bacteria;Chlamydiae;Chlamydiia;Chlamydiales;Chlamydiaceae;Chlamydia;Chlamydia trachomatis;Chlamydia trachomatis E_SW3;
sim_665	210	8867	5688987	Bacteria;Proteobacteria;Gammaproteobacteria;Enterobacteriales;Enterobacteriaceae;Photorhabdus;Photorhabdus luminescens;Photorhabdus luminescens subsp. laumondii TTO1;
sim_666	71	5928	3852299	Bacteria;Proteobacteria;Gammaproteobacteria;Xanthomonadales;Xanthomonadaceae;Xanthomonas;Xanthomonas albilineans;Xanthomonas albilineans GPE PC73;
sim_667	33	6151	2096866	Bacteria;Firmicutes;Bacilli;Lactobacillales;Streptococcaceae;Streptococcus;Streptococcus suis;Streptococcus suis SS12;
sim_668	1	1	2009313	Archaea;Crenarchaeota;Thermoprotei;Thermoproteales;Thermoproteaceae;Pyrobaculum;Pyrobaculum calidifontis;Pyrobaculum calidifontis JCM 11548;
sim_669	39	6093	1767403	Archaea;Euryarchaeota;Methanobacteria;Methanobacteriales;Methanobacteriaceae;Methanosphaera;Methanosphaera stadtmanae;Methanosphaera stadtmanae DSM 3091;
sim_67	160	7513	4919337	Bacteria;Bacteroidetes;Cytophagia;Cytophagales;Cytophagaceae;Flexibacter;Flexibacter litoralis;Flexibacter litoralis DSM 6794;
sim_670	43	6492	5471154	Bacteria;Proteobacteria;Alphaproteobacteria;Rhizobiales;Methylobacteriaceae;Methylobacterium;Methylobacterium extorquens;Methylobacterium extorquens PA1;
sim_671	112	12143	5290012	Bacteria;Actinobacteria;Actinobacteria;Actinomycetales;Gordoniaceae;Gordonia;Gordonia bronchialis;Gordonia bronchialis DSM 43247;
sim_672	14	5572	4314118	Archaea;Euryarchaeota;Halobacteria;Halobacteriales;Halobacteriaceae;Natronococcus;Natronococcus occultus;Natronococcus occultus SP4;
sim_673	7	5749	2223664	Bacteria;Actinobacteria;Actinobacteria;Bifidobacteriales;Bifidobacteriaceae;Bifidobacterium;Bifidobacterium bifidum;Bifidobacterium bifidum BGN4;
sim_674	21	7092	3097457	Bacteria;Deinococcus-Thermus;Deinococci;Thermales;Thermaceae;Meiothermus;Meiothermus ruber;Meiothermus ruber DSM 1279;
sim_675	9	5589	3904707	Archaea;Euryarchaeota;Halobacteria;Halobacteriales;Halobacteriaceae;Haloferax;Haloferax mediterranei;Haloferax mediterranei ATCC 33500;
sim_676	32	14704	1012800	Bacteria;Tenericutes;Mollicutes;Mycoplasmatales;Mycoplasmataceae;Mycoplasma;Mycoplasma gallisepticum;Mycoplasma gallisepticum str. R(low);
sim_677	67	3811	3092048	Bacteria;Firmicutes;Clostridia;Clostridiales;Peptococcaceae;Dehalobacter;Dehalobacter sp. CF;Dehalobacter sp. CF;
sim_678	30	6215	3796573	Bacteria;Proteobacteria;Betaproteobacteria;Burkholderiales;Comamonadaceae;Acidovorax;Acidovorax ebreus;Acidovorax ebreus TPSY;
sim_679	17	5977	1504659	Bacteria;Proteobacteria;Alphaproteobacteria;Rhizobiales;Rhizobiaceae;Candidatus Liberibacter;Liberibacter crescens;Liberibacter crescens BT-1;
sim_68	29	5744	2385164	Bacteria;Actinobacteria;Actinobacteria;Bifidobacteriales;Bifidobacteriaceae;Bifidobacterium;Bifidobacterium longum;Bifidobacterium longum subsp. longum JCM 1217;
sim_680	68	5352	4885680	Bacteria;Cyanobacteria;Cyanobacteria (class);Oscillatoriales;Oscillatoriales (family);Pseudanabaena;Pseudanabaena sp. PCC 7367;Pseudanabaena sp. PCC 7367;
sim_681	49	6706	4501104	Bacteria;Proteobacteria;Betaproteobacteria;Rhodocyclales;Rhodocyclaceae;Dechloromonas;Dechloromonas aromatica;Dechloromonas aromatica RCB;
sim_682	41	5340	2714013	Archaea;Euryarchaeota;Methanomicrobia;Methanosarcinales;Methanosarcinaceae;Methanomethylovorans;Methanomethylovorans hollandica;Methanomethylovorans hollandica DSM 15978;
sim_683	95	5787	5126696	Bacteria;Proteobacteria;Gammaproteobacteria;Vibrionales;Vibrionaceae;Vibrio;Vibrio vulnificus;Vibrio vulnificus CMCP6;
sim_684	45	5886	6083395	Bacteria;Firmicutes;Bacilli;Bacillales;Paenibacillaceae;Paenibacillus;Paenibacillus terrae;Paenibacillus terrae HPL-003;
sim_685	104	6195	3544738	Archaea;Euryarchaeota;Methanomicrobia;Methanomicrobiales;Methanospirillaceae;Methanospirillum;Methanospirillum hungatei;Methanospirillum hungatei JF-1;
sim_686	25	1922	4331234	Bacteria;Proteobacteria;Alphaproteobacteria;Rhodobacterales;Rhodobacteraceae;Roseobacter;Roseobacter denitrificans;Roseobacter denitrificans OCh 114;
sim_687	1	1	1580347	Archaea;Crenarchaeota;Thermoprotei;Desulfurococcales;Desulfurococcaceae;Staphylothermus;Staphylothermus hellenicus;Staphylothermus hellenicus DSM 12710;
sim_688	4	5775	3223876	Archaea;Euryarchaeota;Halobacteria;Halobacteriales;Halobacteriaceae;Halovivax;Halovivax ruber;Halovivax ruber XH-70;
sim_689	42	5433	2898335	Bacteria;Firmicutes;Bacilli;Lactobacillales;Lactobacillaceae;Lactobacillus;Lactobacillus casei;Lactobacillus casei str. Zhang;
sim_69	4	3789	756845	Bacteria;Tenericutes;Mollicutes;Mycoplasmatales;Mycoplasmataceae;Mycoplasma;Candidatus Mycoplasma haemolamae;Candidatus Mycoplasma haemolamae str. Purdue;
sim_690	65	5389	6334630	Bacteria;Firmicutes;Bacilli;Bacillales;Bacillaceae;Bacillus;Bacillus thuringiensis;Bacillus thuringiensis HD-789;
sim_691	96	5004	2280035	Bacteria;Firmicutes;Clostridia;Thermoanaerobacterales;Thermoanaerobacterales Family III. Incertae Sedis;Thermosediminibacter;Thermosediminibacter oceani;Thermosediminibacter oceani DSM 16646;
sim_692	32	6737	2839469	Bacteria;Firmicutes;Bacilli;Bacillales;Staphylococcaceae;Staphylococcus;Staphylococcus aureus;Staphylococcus aureus subsp. aureus N315;
sim_693	49	6703	5472672	Bacteria;Proteobacteria;Gammaproteobacteria;Enterobacteriales;Enterobacteriaceae;Klebsiella;Klebsiella pneumoniae;Klebsiella pneumoniae subsp. pneumoniae NTUH-K2044;
sim_694	6	5701	2297010	Bacteria;Actinobacteria;Actinobacteria;Actinomycetales;Corynebacteriaceae;Corynebacterium;Corynebacterium pseudotuberculosis;Corynebacterium pseudotuberculosis 31;
sim_695	98	11861	5358200	Bacteria;Proteobacteria;Gammaproteobacteria;Enterobacteriales;Enterobacteriaceae;Escherichia;Escherichia coli;Escherichia coli UMN026;
sim_696	9	6043	2494578	Bacteria;Actinobacteria;Actinobacteria;Actinomycetales;Propionibacteriaceae;Propionibacterium;Propionibacterium acnes;Propionibacterium acnes 266;
sim_697	1	1	444925	Bacteria;Proteobacteria;Gammaproteobacteria;Enterobacteriales;Enterobacteriaceae;Buchnera;Buchnera aphidicola;Buchnera aphidicola (Cinara tujafilina);
sim_698	51	15406	4947126	Bacteria;Proteobacteria;Gammaproteobacteria;Alteromonadales;Alteromonadaceae;Alteromonas;Alteromonas macleodii;Alteromonas macleodii AltDE1;
sim_699	43	6329	6264404	Bacteria;Proteobacteria;Gammaproteobacteria;Pseudomonadales;Pseudomonadaceae;Pseudomonas;Pseudomonas aeruginosa;Pseudomonas aeruginosa PAO1;
sim_7	115	8058	2250449	Bacteria;Proteobacteria;Betaproteobacteria;Neisseriales;Neisseriaceae;Neisseria;Neisseria meningitidis;Neisseria meningitidis M04-240196;
sim_70	62	5743	6304310	Bacteria;Proteobacteria;Gammaproteobacteria;Pseudomonadales;Pseudomonadaceae;Pseudomonas;Pseudomonas putida;Pseudomonas putida ND6;
sim_700	27	6288	2499189	Bacteria;Actinobacteria;Actinobacteria;Actinomycetales;Corynebacteriaceae;Corynebacterium;Corynebacterium diphtheriae;Corynebacterium diphtheriae C7 (beta);
sim_701	24	3405	1176248	Bacteria;Proteobacteria;Alphaproteobacteria;Rickettsiales;Anaplasmataceae;Ehrlichia;Ehrlichia chaffeensis;Ehrlichia chaffeensis str. Arkansas;
sim_702	521	5115	5486145	Bacteria;Cyanobacteria;Cyanobacteria (class);Nostocales;Nostocaceae;Trichormus;Trichormus azollae;'Nostoc azollae' 0708;
sim_703	130	6329	4409302	Bacteria;Spirochaetes;Spirochaetia;Spirochaetales;Leptospiraceae;Turneriella;Turneriella parva;Turneriella parva DSM 21527;
sim_704	26	6320	4658697	Bacteria;Proteobacteria;Gammaproteobacteria;Enterobacteriales;Enterobacteriaceae;Salmonella;Salmonella enterica;Salmonella enterica subsp. enterica serovar Gallinarum str. 287_91;
sim_705	45	8292	4402109	Bacteria;Proteobacteria;Gammaproteobacteria;Enterobacteriales;Enterobacteriaceae;Providencia;Providencia stuartii;Providencia stuartii MRSN 2154;
sim_706	39	5798	5962570	Bacteria;Proteobacteria;Gammaproteobacteria;Pseudomonadales;Pseudomonadaceae;Pseudomonas;Pseudomonas fluorescens;Pseudomonas fluorescens A506;
sim_707	47	6311	4823887	Bacteria;Proteobacteria;Gammaproteobacteria;Enterobacteriales;Enterobacteriaceae;Salmonella;Salmonella enterica;Salmonella enterica subsp. enterica serovar Schwarzengrund str.;
sim_708	203	6796	5801598	Bacteria;Chloroflexi;Chloroflexi;Chloroflexales;Chloroflexaceae;Roseiflexus;Roseiflexus sp. RS-1;Roseiflexus sp. RS-1;
sim_709	98	8074	2194961	Bacteria;Proteobacteria;Betaproteobacteria;Neisseriales;Neisseriaceae;Neisseria;Neisseria meningitidis;Neisseria meningitidis FAM18;
sim_71	1	1	1168938	Bacteria;Chlamydiae;Chlamydiia;Chlamydiales;Chlamydiaceae;Chlamydia;Chlamydia psittaci;Chlamydia psittaci M56;
sim_710	34	6448	4674885	Bacteria;Proteobacteria;Gammaproteobacteria;Alteromonadales;Alteromonadaceae;Alteromonas;Alteromonas macleodii;Alteromonas macleodii str. 'Balearic Sea AD45';
sim_711	9	6967	2016426	Bacteria;Firmicutes;Bacilli;Lactobacillales;Leuconostocaceae;Leuconostoc;Leuconostoc mesenteroides;Leuconostoc mesenteroides subsp. mesenteroides J18;
sim_712	63	5746	2365589	Bacteria;Firmicutes;Bacilli;Lactobacillales;Streptococcaceae;Lactococcus;Lactococcus lactis;Lactococcus lactis subsp. lactis Il1403;
sim_713	19	4356	1576758	Bacteria;Proteobacteria;Epsilonproteobacteria;Campylobacterales;Helicobacteraceae;Helicobacter;Helicobacter pylori;Helicobacter pylori B38;
sim_714	58	6080	2111882	Bacteria;Firmicutes;Bacilli;Lactobacillales;Streptococcaceae;Streptococcus;Streptococcus pneumoniae;Streptococcus pneumoniae P1031;
sim_715	75	10038	5274174	Bacteria;Proteobacteria;Gammaproteobacteria;Xanthomonadales;Xanthomonadaceae;Xanthomonas;Xanthomonas citri;Xanthomonas axonopodis pv. citri str. 306;
sim_716	30	5498	1986154	Bacteria;Actinobacteria;Actinobacteria;Actinomycetales;Actinomycetaceae;Arcanobacterium;Arcanobacterium haemolyticum;Arcanobacterium haemolyticum DSM 20595;
sim_717	19	18389	3773159	Bacteria;Proteobacteria;Deltaproteobacteria;Desulfovibrionales;Desulfovibrionaceae;Desulfovibrio;Desulfovibrio vulgaris;Desulfovibrio vulgaris str. Hildenborough;
sim_718	10	888	1257710	Bacteria;Proteobacteria;Alphaproteobacteria;Rickettsiales;Rickettsiaceae;Rickettsia;Rickettsia rickettsii;Rickettsia rickettsii str. 'Sheila Smith';
sim_719	105	3496	2302126	Bacteria;Thermotogae;Thermotogae;Thermotogales;Thermotogaceae;Kosmotoga;Kosmotoga olearia;Kosmotoga olearia TBF 19.5.1;
sim_72	22	28756	4653851	Bacteria;Proteobacteria;Gammaproteobacteria;Alteromonadales;Alteromonadaceae;Alteromonas;Alteromonas macleodii;Alteromonas macleodii ATCC 27126;
sim_721	72	5900	9119895	Bacteria;Actinobacteria;Actinobacteria;Actinomycetales;Streptomycetaceae;Streptomyces;Streptomyces avermitilis;Streptomyces avermitilis MA-4680;
sim_722	1	1	641770	Bacteria;Proteobacteria;Gammaproteobacteria;Enterobacteriales;Enterobacteriaceae;Buchnera;Buchnera aphidicola;Buchnera aphidicola str. TLW03 (Acyrthosiphon pisum);
sim_723	81	6337	4899574	Bacteria;Proteobacteria;Betaproteobacteria;Burkholderiales;Alcaligenaceae;Bordetella;Bordetella parapertussis;Bordetella parapertussis Bpp5;
sim_724	12	15737	2045253	Bacteria;Firmicutes;Bacilli;Lactobacillales;Enterococcaceae;Melissococcus;Melissococcus plutonius;Melissococcus plutonius DAT561;
sim_725	31	2160	3944167	Bacteria;Proteobacteria;Deltaproteobacteria;Desulfobacterales;Desulfobacteraceae;Desulfococcus;Desulfococcus oleovorans;Desulfococcus oleovorans Hxd3;
sim_726	1	1	1319206	Archaea;Crenarchaeota;Thermoprotei;Fervidicoccales;Fervidicoccaceae;Fervidicoccus;Fervidicoccus fontis;Fervidicoccus fontis Kam940;
sim_727	158	5133	2785056	Bacteria;Firmicutes;Clostridia;Thermoanaerobacterales;Thermoanaerobacteraceae;Thermoanaerobacter;Thermoanaerobacter wiegelii;Thermoanaerobacter wiegelii Rt8.B1;
sim_728	18	8150	1609006	Bacteria;Proteobacteria;Epsilonproteobacteria;Campylobacterales;Helicobacteraceae;Helicobacter;Helicobacter pylori;Helicobacter pylori F57;
sim_729	77	5345	2846746	Bacteria;Firmicutes;Bacilli;Bacillales;Bacillaceae;Anoxybacillus;Anoxybacillus flavithermus;Anoxybacillus flavithermus WK1;
sim_73	13	27686	3638969	Bacteria;Proteobacteria;Alphaproteobacteria;Rhizobiales;Hyphomicrobiaceae;Hyphomicrobium;Hyphomicrobium denitrificans;Hyphomicrobium denitrificans ATCC 51888;
sim_730	29	6263	3337369	Bacteria;Proteobacteria;Alphaproteobacteria;Rhizobiales;Brucellaceae;Brucella;Brucella microti;Brucella microti CCM 4915;
sim_731	80	6082	2129934	Bacteria;Firmicutes;Bacilli;Lactobacillales;Streptococcaceae;Streptococcus;Streptococcus pneumoniae;Streptococcus pneumoniae SPNA45;
sim_732	21	5197	1986740	Bacteria;Firmicutes;Clostridia;Clostridiales;Clostridiales Family XI. Incertae Sedis;Finegoldia;Finegoldia magna;Finegoldia magna ATCC 29328;
sim_733	55	9823	7040403	Bacteria;Proteobacteria;Betaproteobacteria;Burkholderiales;Burkholderiaceae;Burkholderia;Burkholderia pseudomallei;Burkholderia pseudomallei 668;
sim_734	23	5248	2759052	Bacteria;Firmicutes;Bacilli;Bacillales;Staphylococcaceae;Staphylococcus;Staphylococcus aureus;Staphylococcus aureus subsp. aureus ECT-R 2;
sim_735	25	5875	4709064	Bacteria;Proteobacteria;Gammaproteobacteria;Pseudomonadales;Pseudomonadaceae;Pseudomonas;Pseudomonas stutzeri;Pseudomonas stutzeri CCUG 29243;
sim_736	81	9280	4535320	Bacteria;Actinobacteria;Actinobacteria;Actinomycetales;Micrococcaceae;Arthrobacter;Arthrobacter phenanthrenivorans;Arthrobacter phenanthrenivorans Sphe3;
sim_737	34	5893	4067864	Bacteria;Proteobacteria;Gammaproteobacteria;Enterobacteriales;Enterobacteriaceae;Erwinia;Erwinia tasmaniensis;Erwinia tasmaniensis Et1_99;
sim_738	20	6108	2434428	Bacteria;Cyanobacteria;Cyanobacteria (class);Chroococcales;Chroococcales (family);Synechococcus;Synechococcus sp. WH 8102;Synechococcus sp. WH 8102;
sim_739	13	5936	2901562	Bacteria;Firmicutes;Bacilli;Bacillales;Listeriaceae;Listeria;Listeria monocytogenes;Listeria monocytogenes 07PF0776;
sim_74	37	32012	4417868	Bacteria;Proteobacteria;Alphaproteobacteria;Rhodobacterales;Rhodobacteraceae;Dinoroseobacter;Dinoroseobacter shibae;Dinoroseobacter shibae DFL 12;
sim_740	61	6311	4911145	Bacteria;Proteobacteria;Gammaproteobacteria;Enterobacteriales;Enterobacteriaceae;Salmonella;Salmonella enterica;Salmonella enterica subsp. enterica serovar Typhimurium str. UK-1;
sim_741	13	1748	1395502	Bacteria;Chloroflexi;Dehalococcoidetes;Dehalococcoidales;Dehalococcoidaceae;Dehalococcoides;Dehalococcoides mccartyi;Dehalococcoides sp. CBDB1;
sim_742	417	13257	5805761	Bacteria;Actinobacteria;Actinobacteria;Actinomycetales;Mycobacteriaceae;Mycobacterium;Mycobacterium ulcerans;Mycobacterium ulcerans Agy99;
sim_743	567	5390	5220473	Bacteria;Proteobacteria;Gammaproteobacteria;Enterobacteriales;Enterobacteriaceae;Shigella;Shigella sonnei;Shigella sonnei 53G;
sim_744	119	5550	7440794	Bacteria;Actinobacteria;Actinobacteria;Actinomycetales;Pseudonocardiaceae;Pseudonocardia;Pseudonocardia dioxanivorans;Pseudonocardia dioxanivorans CB1190;
sim_745	10	4955	1507251	Archaea;Euryarchaeota;Methanococci;Methanococcales;Methanocaldococcaceae;Methanocaldococcus;Methanocaldococcus fervens;Methanocaldococcus fervens AG86;
sim_746	69	5504	4479724	Bacteria;Actinobacteria;Actinobacteria;Actinomycetales;Tsukamurellaceae;Tsukamurella;Tsukamurella paurometabola;Tsukamurella paurometabola DSM 20162;
sim_747	51	9828	5898676	Bacteria;Proteobacteria;Betaproteobacteria;Burkholderiales;Comamonadaceae;Polaromonas;Polaromonas sp. JS666;Polaromonas sp. JS666;
sim_748	72	9383	3127288	Bacteria;Firmicutes;Bacilli;Lactobacillales;Lactobacillaceae;Lactobacillus;Lactobacillus casei;Lactobacillus casei BD-II;
sim_749	29	28828	4735357	Bacteria;Proteobacteria;Gammaproteobacteria;Enterobacteriales;Enterobacteriaceae;Citrobacter;Citrobacter koseri;Citrobacter koseri ATCC BAA-895;
sim_75	218	11184	7810530	Bacteria;Proteobacteria;Alphaproteobacteria;Rhizobiales;Rhizobiaceae;Sinorhizobium;Sinorhizobium fredii;Sinorhizobium fredii HH103;
sim_750	37	6054	3309401	Bacteria;Actinobacteria;Actinobacteria;Actinomycetales;Corynebacteriaceae;Corynebacterium;Corynebacterium glutamicum;Corynebacterium glutamicum ATCC 13032;
sim_751	37	5705	3814128	Bacteria;Proteobacteria;Deltaproteobacteria;Desulfuromonadales;Geobacteraceae;Geobacter;Geobacter sulfurreducens;Geobacter sulfurreducens PCA;
sim_752	49	8587	2399175	Bacteria;Bacteroidetes;Flavobacteriia;Flavobacteriales;Flavobacteriaceae;Ornithobacterium;Ornithobacterium rhinotracheale;Ornithobacterium rhinotracheale DSM 15997;
sim_753	97	5058	3617686	Bacteria;Proteobacteria;Gammaproteobacteria;Legionellales;Legionellaceae;Legionella;Legionella pneumophila;Legionella pneumophila subsp. pneumophila str. Lorraine;
sim_754	82	5283	3046682	Bacteria;Cyanobacteria;Cyanobacteria (class);Chroococcales;Chroococcales (family);Synechococcus;Synechococcus sp. JA-2-3B'a(2-13);Synechococcus sp. JA-2-3B'a(2-13);
sim_755	1	1	791219	Bacteria;Proteobacteria;Gammaproteobacteria;Enterobacteriales;Enterobacteriaceae;Candidatus Blochmannia;Candidatus Blochmannia chromaiodes;Candidatus Blochmannia chromaiodes str. 640;
sim_756	20	6954	5674258	Bacteria;Proteobacteria;Alphaproteobacteria;Rhizobiales;Rhizobiaceae;Agrobacterium;Agrobacterium fabrum;Agrobacterium fabrum str. C58;
[truncated: 268 more rows]
